# Supplementary material for: Can you make morphometrics work when you know the right answer? Pick and mix approaches for apple identification
Source: PLoS One. 2018 Oct 15;13(10):e0205357. doi: 10.1371/journal.pone.0205357 (PMC6188776; doi:10.1371/journal.pone.0205357)
Supplement: S1 File — (XLSX) [file pone.0205357.s012.xlsx]

## Sheet: Sheet1
ID	Cultivar	Repl	MahSquared	CentroidSize	LogCentroidSize	PC1	PC2	PC3	PC4	PC5	PC6	PC7	PC8	colourcalyx	colourside	weight	calyxArea	eyeArea
0	Ada	1	2.8	11.53	2.44496	0.0554897	-0.0211789	-0.0108621	-0.0171977	-0.00618643	-0.00947145	0.00580944	0.000496103	-84.2587	71.475	121.63	1.361	0.585
1	Ada	10	30.42	11.8458	2.47198	0.0938066	0.0858846	-0.064097	-0.0086156	-0.0199615	0.0518041	-0.0136274	0.0174232	-105.839	82.1428	118.93	1.246	0.164
2	Ada	11	5.88	10.4633	2.34788	0.0324184	0.0275697	-0.049388	-0.00835351	0.01172	-0.00747964	-0.000770657	0.0110452	-96.3361	84.6439	145.68	1.153	0.049
3	Ada	12	25.79	11.8888	2.47559	0.134494	0.00476827	-0.0706604	-0.0377466	-0.0222435	0.0297691	0.00277727	0.0255964	-110.138	80.2559	85.14	1.022	0.1
4	Ada	13	3.57	11.0925	2.40627	0.0152927	-0.025489	0.00621399	0.00353352	0.00109721	-0.0141967	0.0143726	0.0124927	-96.079	79.5161	138.58	1.212	0.088
5	Ada	14	4.58	9.89754	2.29229	0.0105498	-0.0136141	-0.0165618	-0.000865729	0.0227571	-0.0207206	-0.00185381	0.015963	-103.018	77.494	102.13	1.068	0.159
6	Ada	15	4.9	11.8079	2.46877	0.0705661	-0.0508723	-0.0133649	-0.00102045	-0.00243953	-0.00871547	-0.00264735	0.0115126	-89.5362	72.2989	123.32	1.191	0.173
7	Ada	16	8.03	13.1872	2.57925	0.06315	-0.0189143	0.010251	-0.00909192	0.0201841	-0.0148759	-0.0298288	0.017408	-70.8759	67.7407	153.08	1.367	0.203
8	Ada	17	16.05	9.82443	2.28487	-0.0571656	0.00247279	-0.0479963	-0.0206228	0.0511042	-0.0142091	0.00854958	0.00809565	-83.8262	65.8194	142.9	1.423	0.188
9	Ada	18	7.45	12.5424	2.52912	0.145453	-0.0149031	-0.0036408	-0.02065	-0.0124338	-0.00445813	-0.00199548	-0.0050637	-92.3282	58.5363	135.93	1.109	0.096
10	Ada	19	13.98	11.4683	2.43959	0.0639701	-0.0512517	-0.0767336	-0.0256242	-0.00308426	-0.00598464	-0.000292138	-0.00641979	-70.7222	50.0624	98.7	1.059	0.178
11	Ada	2	1.93	11.0678	2.40404	0.0449477	0.00201476	-0.0246522	0.00260603	-0.00273774	-0.00902853	-0.00359407	-0.00108834	-82.1328	65.2741	93.82	1.232	0.385
12	Ada	20	10.12	11.8076	2.46875	0.0448434	-0.0674016	-0.0331137	-0.00850613	-0.00665628	-0.000833658	-0.0260033	0.000898764	-97.0225	70.8138	115.36	0.678	0.072
13	Ada	3	7.39	11.7648	2.46511	0.0315316	0.0558943	0.00179594	-0.00525959	-0.0245897	0.00506369	-0.0107132	0.0191669	-83.4427	77.8649	129.47	1.424	0.215
14	Ada	4	5.2	9.24719	2.22432	-0.00908944	0.00846698	0.00411303	-0.0401753	-0.0114429	0.00307847	-0.00162624	-0.00616393	-96.1777	74.9549	97.68	1.209	0.204
15	Ada	5	5.13	11.5863	2.44983	-0.00386182	-0.016295	0.0180869	-0.0124387	-0.0192006	-0.0144453	-0.0131214	0.0174415	-99.4289	75.4159	142.29	1.088	0.203
16	Ada	6	3.18	10.7786	2.37756	0.0369253	0.00448135	-0.0115742	-0.0272325	0.00223999	-0.00737533	-0.00395054	-0.00674968	-105.58	72.3843	152.68	1.16	0.057
17	Ada	7	3.19	11.2746	2.42255	0.0278818	0.0189476	-0.00428294	-0.00789212	-0.0124157	-0.0191653	-0.0074844	0.00605214	-94.1533	75.638	93.94	1.042	0.09
18	Ada	8	5.42	12.284	2.50829	0.058797	0.0342883	0.0131349	0.00356114	0.00186657	0.00356801	-0.023069	0.0200303	-98.2755	73.6448	129.15	1.101	0.006
19	Ada	9	5.58	11.3973	2.43337	0.016647	0.0399197	0.0256942	0.00344666	-0.00634397	0.00979873	0.0062626	0.0229312	-90.4032	66.2583	139.55	0.985	0.008
20	Arl	1	3.23	8.0044	2.07999	-0.0170771	0.0313055	-0.0332517	-0.0114454	-0.000631995	-0.00210843	-0.007732	0.00631213	104.624	-86.5238	107.7	0.519	0.04
21	Arl	10	0.9	8.97969	2.19497	-0.00160257	-0.0108835	-0.013487	0.00492778	0.00513034	-0.00345487	-0.00129091	0.0108032	101.418	-76.2844	144.1	0.609	0.023
22	Arl	11	4.7	9.88232	2.29075	-0.00223263	0.00907543	0.0393208	-0.0147582	0.00280399	-0.0136984	0.0126421	-0.00519956	97.2613	-78.8553	117.49	0.552	0.041
23	Arl	12	2.19	8.38686	2.12667	0.00964456	0.021458	0.00716526	0.000742671	-0.00284381	-0.0134515	-0.00705304	-0.0107258	93.5912	-73.2227	129.1	0.596	0.075
24	Arl	13	1.92	8.21882	2.10643	0.0690575	0.0104095	-0.00507466	-3.59984e-05	-0.00737348	-0.00256749	-0.00313004	0.00616896	99.98	-81.3595	99.67	0.527	0.037
25	Arl	14	2.65	9.9396	2.29653	0.0169478	0.0236702	0.0274516	-0.0174587	-0.00117739	-0.000675472	0.00142928	0.00415904	90.3567	-73.9271	120.36	0.654	0.051
26	Arl	15	3.49	8.76164	2.17038	0.0654248	-0.00310379	-0.00246478	-0.00959156	0.00807072	-0.00029291	0.0184233	0.00373391	91.1875	-73.4247	149.49	0.727	0.064
27	Arl	16	3.58	9.48372	2.24958	-0.0158118	0.0482468	0.00169344	-0.0209398	0.00176789	-0.00441298	0.00483735	0.00362154	92.7658	-77.9961	102.15	0.52	0.034
28	Arl	17	3.21	7.7296	2.04506	-0.0100223	0.0358699	-2.43984e-05	0.00682263	-0.0178273	7.67549e-06	-0.0125593	0.0027609	99.2766	-79.1324	81.86	0.469	0.002
29	Arl	18	3.01	8.00478	2.08004	0.00209426	0.00366784	0.0285453	-0.0173894	0.00183816	0.00707884	0.00945044	-0.0123781	88.7025	-70.8913	132	0.7	0.02
30	Arl	19	2.48	8.46051	2.13541	0.0662118	-0.00698198	-0.00675894	-0.000346413	0.0100415	-0.0133139	0.00169842	0.0029582	82.5486	-63.4991	178.07	0.568	0.034
31	Arl	2	4.77	8.87204	2.1829	0.00200463	0.0336743	0.00971274	-0.00759105	-0.00922171	-0.0192195	0.0104279	-0.0193761	92.0515	-73.4705	114.99	0.408	0.087
32	Arl	20	4.08	9.07146	2.20513	0.0206534	0.0585791	0.00949033	-0.0111124	-0.00441716	-0.00862371	-0.000817223	-0.00518227	92.8858	-74.868	97.5	0.497	0.047
33	Arl	3	1.9	8.45479	2.13473	0.0110032	0.0033782	0.00185486	0.019699	-0.00708897	-0.00902913	0.00647078	0.00105736	81.5009	-59.6539	167.38	0.728	0.055
34	Arl	4	3.49	8.52568	2.14308	0.0271156	-0.00594	-0.0393489	-0.00402821	-0.0117459	0.00404352	-0.00389236	0.00649816	83.5532	-63.7661	129.5	0.586	0.047
35	Arl	5	1.38	7.61796	2.03051	0.0308921	-0.0105754	0.00150762	-0.0066517	-0.0115377	-0.00377992	0.000127868	-0.0130254	78.0551	-60.1846	149.45	0.764	0.049
36	Arl	6	4.84	8.76964	2.1713	0.00473421	0.0594024	-0.0126058	-0.0131904	0.00059581	-0.0037612	0.0141656	-0.00261584	85.0043	-68.4881	96.11	0.526	0.012
37	Arl	7	9.12	9.1305	2.21162	-0.066105	0.0688131	-0.0180238	-0.0147479	-0.0146325	-0.0175027	-0.0141799	0.00261881	83.3863	-66.6028	109.74	0.505	0.031
38	Arl	8	7.52	7.77515	2.05093	-0.0147214	0.0419752	0.0243897	0.0391846	-0.00634377	0.00451324	0.00423792	-0.00948212	80.4799	-68.1098	122.79	0.545	0.065
39	Arl	9	11.13	7.56252	2.0232	0.0339764	0.0673138	-0.0261496	0.0230779	-0.0174771	0.012947	-0.00706715	0.0248976	89.0001	-72.7228	132.7	0.589	0.002
40	Bea	1	11.58	10.4226	2.34398	-0.0080627	0.0420238	0.0391749	-4.2101e-05	-0.0048883	0.0256287	0.0111147	0.0302612	-85.9925	99.8933	117.68	0.514	0.017
41	Bea	10	2.63	8.80692	2.17554	0.038231	-0.00985251	-0.001924	-0.00991398	0.0121293	0.00086428	0.0100725	0.0119604	-88.999	90.0984	111.05	0.562	0.02
42	Bea	11	1.18	9.15384	2.21417	0.012392	0.00848822	-0.00916014	0.00343859	-0.00960252	-0.00211946	0.00403999	0.0094422	-79.6941	98.6163	96.75	0.434	0.012
43	Bea	12	7.73	7.94783	2.0729	0.0119322	-0.0428675	-0.000834987	0.0310969	0.00428279	-0.0166656	0.00831567	0.0210909	-97.6	95.6268	91.58	0.393	0.037
44	Bea	13	6.93	7.96697	2.0753	0.0014024	-0.0321215	-0.00133101	0.0121075	0.00507181	-0.0279388	-0.0200249	-0.00652761	-98.8539	88.5806	138	0.508	0.081
45	Bea	14	3.84	9.58415	2.26011	-0.00687059	0.0100727	-0.00299145	-0.0117796	0.000112614	-0.0100419	0.000988083	0.0286055	-92.1824	100.727	65.88	0.491	0.052
46	Bea	15	19.43	7.87073	2.06315	-0.1549	-0.0271158	-0.0239253	0.026991	0.00416455	0.0434119	-0.00865201	-0.0128894	-79.4028	102.378	87.16	0.426	0.011
47	Bea	16	6.17	8.17448	2.10102	0.0371741	-0.040974	0.0249905	0.00397335	0.0253434	-0.00571424	0.00890995	0.0102825	-99.8449	103.399	91.36	0.42	0.017
48	Bea	17	8.56	9.9605	2.29863	-0.01517	0.0107988	-0.0272103	-0.00568786	0.0241238	-0.0295178	-0.00443942	-0.015025	-105.138	98.859	96.09	0.454	0.052
49	Bea	18	12.06	9.50745	2.25208	0.0571192	-0.0689382	-0.0578199	0.00459754	-0.00326399	0.00362364	-0.0185934	0.00092868	-92.4361	100.355	78.29	0.393	0.034
50	Bea	19	2.37	8.87415	2.18314	0.0178833	-0.000693502	-0.00904924	0.013775	-0.0132856	-0.0137574	-0.00589801	0.00264338	-86.4324	97.3482	89.22	0.452	0.028
51	Bea	2	9.42	10.1566	2.31812	0.0133004	0.0693985	-0.0452703	-0.000524462	-0.00250568	-0.00381548	-0.0218367	0.00479733	-84.3912	94.7699	62.18	0.444	0.012
52	Bea	20	3.55	10.1438	2.31686	-0.037704	0.0458524	0.0146949	-0.00244592	0.00203948	-0.0105693	-0.0154219	0.0104798	-90.3216	97.8027	62.84	0.503	0.086
53	Bea	3	8.51	9.73174	2.27539	0.0508141	0.0311941	-0.0635846	-0.00843803	-0.00623339	-0.000161352	-0.00577299	0.00921268	-99.0713	98.7325	99.6	0.493	0.041
54	Bea	4	4.08	9.41612	2.24242	0.0218562	-0.0194012	-0.0384845	0.00485819	0.00905688	0.00468779	-0.0135363	-0.00106757	-81.5942	91.5574	78.5	0.445	0.01
55	Bea	5	14.44	10.8909	2.38792	-0.0430263	0.041753	-0.0489103	-0.0120033	-0.0335641	-0.0235668	-0.0154993	0.0176759	-91.747	88.5097	66.35	0.377	0.008
56	Bea	6	7.35	8.15189	2.09825	0.0215391	-0.0150767	0.0166519	0.0153357	-0.00570647	-0.0350542	-0.0142489	0.00729316	-96.3161	89.9993	107.69	0.514	0.077
57	Bea	7	10	9.60149	2.26192	-0.0115161	0.0536049	-0.0295216	-0.00953141	-0.00195041	-0.0377086	-0.00128625	-0.00177533	-98.3972	98.0415	97.41	0.376	0.009
58	Bea	8	3.08	9.59186	2.26092	0.0411023	0.00348234	-0.0267354	-0.0119054	-0.00477618	0.0151932	-0.002965	0.00275919	-89.6688	102.508	79.73	0.441	0.005
59	Bea	9	4.27	9.53244	2.2547	0.00729646	5.97712e-05	-0.00901676	-0.00544572	0.025486	-0.0155557	0.010326	0.00512006	-88.2583	106.905	109.77	0.572	0.058
60	Boi	1	4.72	12.8065	2.54995	-0.0298398	-0.00835165	0.0225915	-0.0160038	0.00828102	-0.00420994	-0.0172402	-0.0128235	-88.4633	69.1312	198.84	1.407	0.046
61	Boi	10	7.06	11.0403	2.40155	-0.0474652	0.0115815	-0.03571	-0.0252478	-0.0026214	-0.0211263	0.0116235	0.000251057	-97.5957	78.1006	171.84	1.465	0.131
62	Boi	11	3.13	12.2159	2.50274	-0.00762466	-0.00693217	-0.0175605	0.00221237	0.00994868	0.0167987	-0.00943351	-0.00999981	-105.366	76.1242	166.47	1.507	0.409
63	Boi	12	7.07	10.9121	2.38987	0.0291061	-0.0551472	0.0116091	0.0183842	0.00101654	-0.000223281	-0.0228757	0.0191143	-107.819	84.2837	250.38	1.871	0.359
64	Boi	13	54.57	9.67048	2.26908	-0.172348	0.00992691	0.0375366	0.0375024	0.0759812	0.0602726	-0.0218402	-0.0187972	-111.819	88.641	173.58	0.928	0.266
65	Boi	14	11.62	10.6824	2.36859	-0.0699153	-0.0726612	0.00576313	0.00113182	-0.0154564	0.026814	0.00734603	0.0165211	-107.683	95.1859	199.93	2.511	0.475
66	Boi	15	4.83	13.4957	2.60237	-0.0024198	-0.0371358	-0.00201966	-0.0121315	-0.0295586	-0.00222243	0.00801254	-0.0149487	-108.293	87.2678	126.18	1.013	0.12
67	Boi	16	5.99	11.4943	2.44185	0.015136	-0.0123598	-0.016793	0.021405	0.00143534	0.0139516	-0.0177462	-0.0167279	-109.194	77.2962	178.32	1.484	0.034
68	Boi	17	5.3	12.1519	2.49748	0.00243537	-0.022542	-0.0104023	0.0111445	0.0174144	0.0182579	-0.00560282	-0.0186945	-104.505	82.1691	181.24	1.857	0.345
69	Boi	18	7.76	11.5392	2.44575	0.0378971	0.039498	0.029958	0.00587198	-0.00985168	0.0163744	-0.0178388	0.0237932	-99.8042	78.9678	164.52	1.076	0.1
70	Boi	19	5.96	11.0501	2.40244	-0.0611309	-0.0151492	-0.0203489	0.0307766	-0.0102097	0.00215417	0.0144159	-0.00448089	-103.644	82.8413	209.84	1.334	0.038
71	Boi	2	6.72	11.3245	2.42697	-0.0786421	0.00107619	0.0101998	-0.030369	-0.010109	0.0211942	0.00106991	-0.00442715	-106.402	88.3318	153.7	1.14	0.059
72	Boi	20	6.9	11.6323	2.45379	-0.0975312	-0.0334821	0.0117699	0.0275596	-0.00523561	0.00874988	-0.00996754	-0.0042549	-104.445	79.0912	167.31	0.988	0.283
73	Boi	3	14.61	10.7562	2.37549	-0.149436	-0.0560845	-0.000387131	-0.0367438	0.0183663	0.00496062	0.00921563	-0.00562024	-109.03	80.1128	167.47	1.27	0.163
74	Boi	4	5.09	13.6874	2.61647	0.0614352	-0.050276	0.014998	-0.00439201	0.00238863	-0.000508732	-0.000358604	0.0178452	-113.227	89.64	233.1	1.31	0.065
75	Boi	5	3.17	11.1345	2.41005	-0.0473161	-0.0264984	0.00484643	-6.52652e-05	-0.0150758	0.00576572	3.6137e-05	0.0147682	-108.028	83.4713	189.03	1.6	0.271
76	Boi	6	6.26	11.9215	2.47834	0.00163521	-0.0477945	-0.0142552	-0.000806415	0.00753941	0.0271673	-0.0101445	-0.00465021	-108.826	91.2163	201.66	1.266	0.035
77	Boi	7	13.14	9.9019	2.29273	0.0115389	0.0272767	-0.0113961	-0.00656589	0.00613347	-0.023003	0.0433067	0.00201578	-96.6819	88.2202	173.44	1.173	0.138
78	Boi	8	2.1	11.5858	2.44978	-0.0240017	-0.0237836	-0.00563223	-0.0179383	-0.00295172	-0.00640673	-0.00770344	-0.000462672	-103.755	76.8247	176.05	1.367	0.314
79	Boi	9	5.76	11.7971	2.46785	-0.00819407	-0.0581176	-0.00796866	-0.00926435	-0.00283219	-0.0150479	-0.0105757	-0.0132949	-101.746	91.0382	206.42	1.412	0.107
80	Bov	1	11.94	9.82202	2.28463	-0.0317286	-0.0475694	-0.00868731	0.0135122	-0.000646586	0.0417656	0.0207136	-0.000640188	-122.584	95.4862	148.14	0.82	0.03
81	Bov	10	5.11	13.0047	2.56531	-0.0180506	0.0269686	-0.00303312	-0.0265312	-0.0172502	-0.0150764	0.00456135	0.00652932	-106.559	92.9929	122.22	1.524	0.249
82	Bov	11	6.12	11.3183	2.42642	-0.012391	0.0561265	-0.0260503	-0.000991127	0.00120286	-0.0114237	0.0184282	-0.0013611	-98.9006	81.5646	160.77	1.258	0.063
83	Bov	12	4.45	13.175	2.57832	0.0623393	-0.00336905	-0.00673177	-0.0044507	0.00880878	-0.0245338	-0.010656	0.00219569	-114.408	81.0561	149.85	1.207	0.121
84	Bov	13	14.4	10.6896	2.36927	-0.0579372	0.0248671	-0.0176678	0.0527371	0.0211948	0.0206586	0.0146899	0.00470777	-104.487	82.0372	210.45	1.19	0.135
85	Bov	14	3.33	13.1821	2.57886	0.0844017	0.00668881	-0.0179516	0.0104792	-0.00753329	0.0107109	0.00622144	-0.00837395	-98.6201	72.7332	169.51	1.285	0.325
86	Bov	15	5.49	12.8742	2.55522	-0.0401131	0.0384732	-0.0131626	0.0107749	0.00407893	-0.0221091	0.0132375	0.00594095	-94.5499	75.3601	221.19	1.572	0.293
87	Bov	16	1.87	12.3446	2.51322	0.00169305	-0.0189797	-0.0157662	-0.0151993	0.00486408	-0.00165898	0.00722191	0.00506846	-97.8175	83.3533	144.41	1.122	0.069
88	Bov	17	4.08	10.9338	2.39186	0.0603468	-0.038254	-0.0178467	0.0108917	-0.0177289	0.0047105	0.00131597	-0.000889027	-99.5244	76.8376	147.2	1.125	0.166
89	Bov	18	12.52	11.6953	2.45919	0.0292499	-0.0610579	0.0209209	-0.00407688	0.043171	0.0163904	-0.000209061	-0.00826808	-102.352	87.976	193.94	1.065	0.03
90	Bov	19	5.98	13.6724	2.61538	0.036196	-0.0297572	-0.017992	0.0300053	0.00554474	-0.0117471	-0.00472891	-0.0145967	-102.486	94.852	125.76	1.239	0.056
91	Bov	2	8.26	11.4143	2.43487	-0.0376944	0.00418793	-0.0261253	-0.00618592	0.0338369	0.0101988	-0.016294	0.0315724	-112.021	98.1722	178.93	1.305	0.123
92	Bov	20	3.24	12.7505	2.54557	0.0100858	-0.0226153	-0.0297071	-0.0117479	0.0138486	0.00559075	-0.00226571	-0.00645765	-105.297	77.5895	149.84	1.28	0.215
93	Bov	3	8.4	11.3897	2.43271	0.0195917	-0.0643705	-0.0178897	0.00144022	-0.00391085	0.0317525	-0.00259085	0.00118542	-97.1428	81.2954	224.65	1.265	0.013
94	Bov	4	19.99	11.2749	2.42258	-0.0329203	-0.0361879	0.0656764	2.05367e-05	-0.00518641	-0.041513	0.0248547	0.0160012	-94.944	86.003	196.94	1.383	0.104
95	Bov	5	6.56	13.4061	2.59571	0.00490876	-0.00711517	0.0100724	-0.00622177	0.0303438	0.0173788	0.00501353	-0.0185383	-100.455	88.6622	166.12	1.064	0.066
96	Bov	6	4.97	11.4006	2.43366	-0.0699743	-0.0285581	0.000925443	0.0169419	-0.00968596	-0.014899	0.0065161	0.0130372	-102.636	83.1215	143.29	1.66	0.039
97	Bov	7	3.95	12.8661	2.5546	-0.000604777	-0.0164183	-0.00602834	0.0214629	0.0161256	-0.0160592	0.000122034	-0.0075566	-99.1293	86.1456	174.69	1.344	0.151
98	Bov	8	9.89	11.5523	2.44689	0.0163336	0.0396742	-0.00568782	0.01986	-0.0204498	0.000304026	0.031608	0.00917541	-92.043	84.2578	229.23	1.159	0.193
99	Bov	9	6.54	10.936	2.39206	0.0368539	-0.0225906	-0.0272762	0.00503329	0.0318217	-0.0114868	0.0044496	0.00954356	-92.0094	76.5133	193.81	1.44	0.305
100	Bra	1	4.6	7.08669	1.95822	-0.0133853	-0.0638177	-0.005578	0.0118338	0.00693101	-0.00988339	0.001578	-0.000186969	112.028	-96.785	93.72	0.449	0.027
101	Bra	10	2.78	6.81446	1.91905	-0.0584503	-0.00974782	0.0137469	0.0080987	0.00459383	0.0152284	0.00641648	-0.0018032	110.197	-95.2677	90.74	0.531	0.033
102	Bra	11	6.35	6.74846	1.90931	-0.0731774	-0.00645864	-0.0026009	0.0251904	-0.000914662	-0.0199835	0.00602293	-0.0154758	107.747	-93.0578	81.47	0.346	0.004
103	Bra	12	6.28	6.21961	1.82771	-0.0985011	0.0107139	-0.02934	-0.015707	-0.00999839	-0.00296122	-0.0151079	-0.00249187	106.795	-92.2847	95.97	0.496	0.007
104	Bra	13	2.94	6.8982	1.93126	-0.0677489	0.00303269	-0.0227799	-0.0151786	-0.00374327	-0.00123624	0.00247483	-0.00610821	105.452	-91.5031	85.64	0.329	0.024
105	Bra	14	3.99	7.32742	1.99162	-0.0799514	0.0257512	-0.00202207	0.000846229	-0.00428608	-0.0177031	-0.0051417	-0.00571848	106.471	-90.6581	77.33	0.416	0.011
106	Bra	15	11.69	6.31927	1.8436	-0.0826217	-0.0267391	-0.00515978	0.0263253	-0.0312458	0.0168227	0.00348823	-0.0289722	104.95	-89.4401	81.35	0.496	0.011
107	Bra	16	11.2	6.48542	1.86956	-0.0462632	0.00443571	0.0311505	0.0484189	0.0287279	0.00595187	-0.000665022	0.0038216	100.392	-84.9262	98.22	0.562	0.054
108	Bra	17	2.59	7.49068	2.01366	-0.06977	-0.0209261	-0.00537979	-0.00201854	0.00231901	-0.00317044	0.00791486	-0.0104666	101.582	-83.3367	78.78	0.387	0.033
109	Bra	18	6.23	6.68481	1.89984	-0.0552725	0.0249846	0.0208745	0.0345184	-0.00613773	0.00793048	0.00520864	-0.00789494	95.7775	-81.4286	89.42	0.469	0.008
110	Bra	19	5.04	7.34825	1.99446	-0.0690114	0.0269405	0.00224911	-0.0155601	0.00302767	-0.0216996	0.00857765	0.00539109	95.9738	-79.5337	83.07	0.391	0.01
111	Bra	2	16.15	7.19462	1.97333	-0.103318	0.00104018	0.000911241	0.00492392	-0.0193147	-0.0435	-0.00153853	-0.0282396	97.3031	-81.9394	64.84	0.621	0.0006758
112	Bra	20	7.32	7.15092	1.96724	-0.0661396	0.0290737	0.00855357	-0.0119032	0.00440223	-0.0190615	-0.0130846	-0.0202438	94.6089	-78.4526	79.72	0.496	0.045
113	Bra	3	5.11	6.87597	1.92803	-0.0701415	-0.00739314	0.027528	0.00840431	-0.0137253	-0.0146093	-0.0152988	0.0035829	90.9981	-75.8818	101.25	0.489	0.017
114	Bra	4	4.52	7.18833	1.97246	-0.118374	0.0206919	-0.000491278	4.62723e-06	0.00158059	-0.00749661	-0.00451171	-0.00420308	98.2383	-82.8882	78.27	0.502	0.022
115	Bra	5	1.96	7.02878	1.95001	-0.00243373	0.0224563	0.00586836	0.0144586	0.013927	-0.0043974	-0.00983198	0.00274478	94.0374	-78.6727	76.56	0.455	0.004
116	Bra	6	6.74	6.67635	1.89857	-0.104728	0.0420933	0.00802304	-0.00769479	-0.0218084	-0.00702399	-0.000685834	0.00542093	89.4412	-74.8232	101.45	0.475	0.028
117	Bra	7	6.63	6.71019	1.90363	-0.0972418	0.0471344	-0.02654	0.00748959	0.00117798	-0.00379197	-0.0132876	-0.00502568	95.692	-80.6549	83.12	0.565	0.01
118	Bra	8	7.44	7.26932	1.98366	-0.0957307	0.0488959	-0.00758009	-0.00534852	-0.00145179	-0.0257563	0.00420291	0.00118796	95.0947	-74.8926	87.8	0.472	0.009
119	Bra	9	6.03	6.4715	1.86741	-0.06865	-0.0324082	0.00531773	0.0192867	-0.0166766	-0.00677402	-0.0145537	-0.00787985	93.3577	-78.123	86.21	0.339	0.015
120	Bur	1	20.24	8.06323	2.08731	-0.129598	-0.0196352	0.0890738	-0.00905941	-0.00239868	0.0103962	0.0132078	-0.0217244	107.303	-90.5657	132.6	0.874	0.204
121	Bur	10	2.42	8.30706	2.11711	-0.00157702	0.0154134	0.0234082	-0.0113867	-0.00355881	0.00723922	-0.00365098	0.0143867	89.4167	-91.575	131.64	0.544	0.006
122	Bur	11	17.75	6.86122	1.92588	-0.157612	-0.0170457	0.0392025	0.0374929	-0.00666593	0.0286724	-0.0062456	-0.0104039	87.5099	-81.588	117.88	0.41	0.003
123	Bur	12	3.28	7.45049	2.00828	-0.00848145	0.00358162	-0.00988584	-0.002881	-0.0275916	0.007904	0.00303445	-0.0124732	80.4737	-67.2321	130.63	0.431	0.037
124	Bur	13	13.05	8.35127	2.12241	-0.111777	-0.0032293	0.0774157	0.00241898	-0.00178783	-0.00775966	-0.00685029	-0.00619494	86.5465	-68.4253	163.23	0.589	0.034
125	Bur	14	6.3	8.99474	2.19664	-0.0734129	-0.00346232	0.0129749	0.000272958	0.0274461	-0.0188011	-0.00453644	-0.00802789	91.692	-81.5803	107.34	0.588	0.154
126	Bur	15	2.49	8.97264	2.19418	0.0392785	-0.00977839	-0.0329316	0.0069849	0.00117742	0.00578104	0.00398614	-0.00739225	89.8243	-77.0238	139.96	0.532	0.004
127	Bur	16	12.81	8.19688	2.10375	-0.108947	0.0130837	0.0155702	0.0357161	-0.0162735	0.0247608	-0.00372089	-0.0197563	86.0957	-77.6731	164.31	1.047	0.305
128	Bur	17	11.26	7.60984	2.02944	-0.128218	0.0184678	-0.0286955	0.018491	0.0293056	0.011668	0.00949267	0.0150221	91.2615	-75.3648	108.13	0.718	0.104
129	Bur	18	6.52	7.78435	2.05212	-0.0472289	0.037401	0.0281261	0.0321277	-0.00301745	-7.06654e-05	0.00963901	-0.00363547	91.9659	-78.0108	127.26	0.545	0.007
130	Bur	19	6.95	8.47014	2.13655	-0.110888	-0.00747766	-0.0139727	0.0157588	0.00865572	-0.00668044	0.00630391	-0.0193393	92.0861	-84.252	102.87	0.445	0.018
131	Bur	2	7.35	8.41221	2.12968	-0.132298	0.0440907	-0.0200754	-9.30707e-05	-0.00540267	-0.00963159	-0.00902319	0.0114283	92.69	-81.8277	107.85	0.453	0.13
132	Bur	20	9.68	7.59574	2.02759	-0.0817111	0.0135932	-0.00756193	0.0292072	-0.0261476	0.0152281	0.00464057	-0.0227419	88.9818	-79.7334	138.54	0.459	0.082
133	Bur	3	9.3	7.63611	2.03289	-0.114482	0.039379	0.000729905	0.0358087	-0.00321894	-0.0150736	-0.0124846	0.00349963	86.97	-73.494	151.93	0.473	0.017
134	Bur	4	4.44	8.40466	2.12879	-0.0767123	-0.042547	-0.00513505	0.00819926	0.016891	0.000925518	-0.00296041	0.0134527	96.1488	-80.0843	146.06	0.464	0
135	Bur	5	3.5	9.39931	2.24064	-0.0311921	-0.0219049	0.0231909	-0.00608637	-0.00571692	0.00301226	0.00971528	-0.0219757	88.5755	-75.9649	136.09	0.655	0.156
136	Bur	6	3.5	7.52456	2.01817	-0.0443043	0.0156739	0.00494603	0.0123551	0.0234385	-0.00787533	0.000697848	-0.00426111	90.4828	-80.0012	117.54	0.742	0.163
137	Bur	7	12.88	8.43613	2.13252	-0.0765181	0.00254273	-0.000933801	0.0433202	-0.0199761	-0.0196668	-0.017199	-0.0148092	93.6058	-79.1143	114.04	0.495	0.017
138	Bur	8	7.55	8.80896	2.17577	-0.111237	0.0153072	0.00107459	0.0231698	0.00264357	-0.0164143	-0.000603483	-0.0150045	90.1355	-78.5341	151.97	0.808	0.224
139	Bur	9	11.42	7.63142	2.03227	-0.0896302	-0.0116376	0.0320707	0.0346752	0.0296447	0.00325689	0.00736221	0.0229918	93.0452	-82.7088	115.3	0.69	0.133
140	Cat	1	2.74	12.0567	2.48962	0.0412113	0.0143425	0.0103356	-0.0132351	0.0126211	-0.00600952	0.0084649	0.00789625	-112.455	84.761	148.34	1.378	0.152
141	Cat	10	13.91	12.8361	2.55226	0.0551579	0.0133966	0.0141841	0.00940613	-0.0407685	0.031172	0.0204488	0.00953584	-113.432	86.8233	156	1.782	0.086
142	Cat	11	6.59	12.2825	2.50818	-0.00499408	-0.00232432	-2.66471e-05	0.00995446	0.0259614	-0.0177486	0.00684161	0.0286668	-108.224	84.5299	157.79	1.968	0.183
143	Cat	12	4.55	12.2384	2.50458	0.0539366	0.0470976	0.0184554	0.0112778	0.00746714	0.0129571	-0.00362365	0.00370459	-104.516	86.9484	187.87	2.049	0.515
144	Cat	13	11.59	13.4065	2.59574	0.0601887	-0.0179642	-0.00960935	-0.000530215	0.0468492	0.0122711	-0.00660019	-0.0147509	-100.716	87.4049	196.75	1.799	0.095
145	Cat	14	4.94	13.9638	2.63647	0.0688763	-0.00267357	0.00826825	0.0192954	0.0170348	-0.00972228	-0.0102505	-0.00872434	-109.74	79.2138	136.47	1.695	0.028
146	Cat	15	7.27	11.6834	2.45817	0.121348	-0.0320889	-0.0103305	-0.0052212	-0.0168968	0.00638603	0.0102465	0.00955802	-111.331	93.0022	166.44	1.712	0.578
147	Cat	16	15.15	12.7741	2.54742	0.142089	0.00827742	-0.0189376	0.0189091	-0.0460068	-0.012938	0.00636599	-0.0241289	-105.538	88.8496	191.24	1.618	0.073
148	Cat	17	8.81	13.6545	2.61407	0.0376048	0.029016	3.78154e-05	3.84939e-05	-0.0327051	0.0155592	-0.0218406	-0.00372987	-94.9662	84.9628	186.98	1.414	0.057
149	Cat	18	21.26	12.5277	2.52794	0.0496479	-0.010835	0.0169314	0.0423975	0.0186769	0.05145	0.0177935	-0.0251497	-105.916	92.6051	181.81	1.32	0.31
150	Cat	19	11.72	11.8022	2.46829	0.111233	0.0108643	-0.0504226	-0.0131399	0.00713801	0.00736567	-0.0244365	-0.00571145	-92.9276	77.3891	141.33	1.716	0.088
151	Cat	2	8.21	13.6392	2.61295	0.0860614	0.0308008	-0.00827133	-0.0255135	0.0161244	0.0212502	0.00467717	0.00903682	-106.789	73.6075	105.8	0.903	0.055
152	Cat	20	3.72	11.8026	2.46832	0.0557249	0.0150217	-0.00373677	0.0163009	-0.00299713	0.0113779	0.0188249	-0.0084783	-104.767	96.1998	196.79	1.673	0.147
153	Cat	3	5.76	12.1264	2.49538	0.0122676	0.0297636	0.00422454	-0.00799643	0.0237174	-0.00754388	-0.0229247	-0.00412979	-104.424	95.3326	155.01	1.786	0.093
154	Cat	4	3.37	13.1792	2.57864	0.0699189	0.00768921	-0.0284153	0.00479022	-0.0022005	-0.00284256	0.00508359	0.00953339	-95.3086	79.2662	196.52	1.7	0.124
155	Cat	5	8.42	13.6917	2.61679	0.0787375	0.000104302	-0.0311546	0.00780912	-0.0266824	-0.00657123	-0.0184455	-0.00995367	-102.904	75.0875	152.38	1.599	0.395
156	Cat	6	10.85	11.9484	2.48059	0.0795116	0.0675726	-0.0117252	0.00951096	-0.01693	-0.00688921	-0.0245744	-0.00507118	-113.088	84.0035	120.19	2.412	0.041
157	Cat	7	6.12	12.8333	2.55204	0.0825992	0.0374471	0.0119883	0.00116438	-0.00907469	-0.0105428	-0.0141793	-0.0136704	-109.013	93.5754	184.18	1.601	0.047
158	Cat	8	16.61	13.8531	2.62851	0.00094885	0.0707384	0.0674007	-0.0320573	-0.00110866	-0.0125395	0.0191761	-0.00688422	-119.49	94.4451	117.19	1.285	0.059
159	Cat	9	18.63	13.7262	2.6193	0.0615732	0.059465	0.0633426	-0.011073	-0.00146337	-0.00809536	-0.0156486	-0.0372342	-103.381	82.1319	169.77	1.484	0.055
160	Cha	1	21.68	10.5431	2.35547	-0.0603764	-0.0656901	-0.0412169	-0.0397087	0.0211017	0.0328751	-0.0280414	0.00177328	56.7891	-40.2495	251.87	1.052	0.25
161	Cha	10	15.83	9.53813	2.2553	0.0175024	-0.04284	0.0481717	-0.00953624	0.0282487	0.00498178	0.0381211	-0.00157658	63.1436	-45.1903	208.12	1.16	0.185
162	Cha	11	14.76	10.0166	2.30425	-0.0368349	-0.0431854	0.055357	-0.0206851	-0.0257351	-0.0107725	0.000358211	-0.0354796	54.1954	-30.2981	256.21	0.782	0.008
163	Cha	12	2.66	9.12226	2.21072	-0.0308884	0.0199038	0.0202282	-0.0158398	-0.00837079	0.000733941	-0.00063631	0.0118098	43.5167	-25.1752	278.05	1.155	0.205
164	Cha	13	4.71	9.53215	2.25467	-0.0348784	-0.0510286	0.000920372	0.0245366	0.00372733	-0.00725799	-0.00150499	0.0108485	54.7164	-37.3947	198.11	0.746	0.025
165	Cha	14	3.72	9.81107	2.28351	-0.0492832	0.0318405	0.00225321	-0.00280723	-0.021894	0.000193147	0.00285347	-0.01115	47.2874	-32.0484	229.86	1.176	0.35
166	Cha	15	9.13	10.1793	2.32035	-0.081072	0.0208094	-0.0403077	-0.00613066	-0.0107384	0.00393034	0.00618592	-0.0326731	58.3639	-40.9184	175.52	0.78	0.013
167	Cha	16	7.33	9.37527	2.23808	-0.0569725	0.00213395	0.0409001	-0.0169747	0.0267739	-0.000895343	0.00997293	0.00315131	48.7844	-32.2072	213.87	0.855	0.006
168	Cha	17	9.16	9.98983	2.30157	-0.0629284	0.0416871	0.0145237	-0.0355574	-0.000814591	-0.00875254	0.0120798	-0.0218024	48.1339	-30.8096	221.74	1.191	0.467
169	Cha	18	4.59	9.51614	2.25299	-0.0324794	0.025928	0.0021529	-0.0162888	-0.0146537	-0.0153607	-0.0119219	-0.00832174	55.507	-37.4558	172.56	0.799	0.025
170	Cha	19	9.96	9.04738	2.20247	-0.061437	-0.0263507	-0.0529438	-0.0252651	-0.0024808	0.0203449	0.0120568	-0.0111594	42.9111	-26.6277	246.2	1.139	0.153
171	Cha	2	0.93	10.1405	2.31654	-0.0202103	-0.00539998	0.00298223	0.00123616	-0.00546997	-0.00293973	-0.00597997	-0.00903841	56.8534	-42.3179	170.78	0.506	0.013
172	Cha	20	3.43	9.50286	2.25159	-0.0524928	0.0110792	0.0125812	-0.0217484	0.00935745	-0.0072645	0.00359315	-0.0085392	52.4787	-37.0027	208.11	1.028	0.172
173	Cha	3	5.13	10.5527	2.35638	-0.0343517	-0.0414541	-0.0109358	-0.0213966	-0.0103249	0.0154755	0.0121401	-0.000549059	53.6677	-37.5367	218.24	1.399	0.332
174	Cha	4	7.39	11.1726	2.41346	0.0179184	-0.0778516	0.00534865	0.010807	-0.015128	-0.00788509	0.00111435	0.0105143	50.521	-33.9204	234.38	0.883	0.058
175	Cha	5	7.1	9.65791	2.26778	-0.0744825	-0.0017072	-0.00225242	-0.0325318	-0.0135677	0.0107292	-0.00660227	-0.0170088	63.2212	-48.0841	174.35	0.919	0.012
176	Cha	6	9.6	10.3761	2.33951	-0.0860893	0.00774795	0.0455485	-0.0193429	0.011794	-0.0177189	-0.00533362	-0.0154375	57.0529	-39.4659	199.66	0.729	0.049
177	Cha	7	5.27	9.38099	2.23869	-0.0638696	-0.00491315	-0.00391862	-0.0132304	0.0221681	0.0143724	0.0128987	-0.0023205	60.8584	-44.6388	172.22	0.829	0.02
178	Cha	8	8.35	9.61437	2.26326	-0.11223	-0.0363105	0.00590722	-0.0180872	0.000935866	0.0202168	0.0146702	-0.00201182	57.4633	-42.1528	176.32	0.497	0.01
179	Cha	9	4.95	10.1219	2.31471	-0.0497256	-0.034898	-0.000765517	-0.0216402	-0.0192766	0.00955142	-0.00212284	0.00466718	55.0515	-39.3855	194.33	0.59	0.02
180	Clo	1	15.65	1907.28	7.55343	-0.125534	-0.0585873	-0.0212391	-0.00127013	-0.0351428	-0.000495109	0.021052	0.0111405	52.7461	-34.9331	169.76	0.549	0.071
181	Clo	10	3.3	9.44334	2.24531	0.00297203	0.0198036	-0.0188707	0.0137479	-0.00640737	-0.0127508	0.0110108	0.00840361	52.1865	-30.0621	218.66	1.07	0.355
182	Clo	11	2.95	8.95305	2.19199	-0.0251331	-0.0327795	0.00211798	-0.0184972	0.00411865	-0.00678547	-0.0119576	0.000751711	56.1021	-40.0134	155	0.725	0.214
183	Clo	12	3.76	9.77016	2.27933	-0.0669316	-0.0141612	-0.010311	-0.0166045	0.00839101	8.25338e-05	0.0145739	-0.00487835	58.095	-39.591	164.21	0.765	0.172
184	Clo	13	6.03	10.2352	2.32584	-0.0113993	-0.0587018	0.023449	-1.17764e-05	-0.0158201	-0.0131692	-0.000150464	0.0108871	61.3551	-46.6048	133.96	0.555	0.094
185	Clo	14	12.49	7.54515	2.0209	-0.0521851	0.021722	0.0236151	0.034165	0.0167827	0.0317635	-0.0166235	-0.00979398	53.6384	-35.4614	192.45	0.895	0.315
186	Clo	15	5.64	8.24367	2.10945	-0.04861	-0.0128556	-0.0145455	-0.00329432	-0.0121874	-0.0181454	0.0174443	0.0125319	55.3227	-36.2322	175.05	0.8	0.285
187	Clo	16	6.69	9.12072	2.21055	-0.0557453	0.0152497	0.0209872	-0.0218477	0.0110276	0.0154365	-0.016119	-0.0114335	52.7466	-35.6697	168.02	0.675	0.066
188	Clo	17	3.02	8.77175	2.17154	-0.00600487	0.0205386	0.00699192	-0.0282579	0.000791223	-0.00256291	0.00785406	-0.00102658	58.7918	-40.5654	139.76	0.634	0.126
189	Clo	18	0.79	9.14823	2.21356	-0.0261698	-0.0139548	0.0082273	-0.00491291	0.00655202	-0.00485161	0.00026515	0.00549549	53.6372	-34.4002	163.78	0.781	0.179
190	Clo	19	4.77	9.08952	2.20712	-0.0342289	0.032341	0.0359342	-0.0206501	0.00269446	0.0100209	-0.00144716	0.0012056	56.1362	-38.4765	151.5	0.671	0.105
191	Clo	2	6.69	10.804	2.37992	0.0557696	-0.0561428	0.00821784	-0.0256619	0.00595234	0.00481262	0.0169588	-0.0145336	50.3798	-31.3599	193.69	0.876	0.323
192	Clo	20	10.97	7.48126	2.0124	-0.0730817	-0.0266167	0.0130671	-0.00947058	-0.0405125	0.0187293	-0.000824971	0.0124798	47.044	-26.2738	213.89	0.776	0.263
193	Clo	3	3.25	8.71314	2.16483	-0.0589693	-0.0261934	0.00176182	-0.0194925	-0.00626491	-0.00533268	-0.00929194	0.00556678	60.0637	-43.0533	113.3	0.608	0.159
194	Clo	4	4.83	9.2862	2.22853	0.0308591	-0.064448	-0.00325048	0.000149391	0.0016454	-0.00124892	-0.0127663	-0.00302232	58.4146	-40.6227	127.7	0.536	0.16
195	Clo	5	5.87	8.47015	2.13655	-0.0261809	-0.0266932	0.0122184	-0.0272787	-0.0258404	-0.00759319	0.00833736	-0.00958626	52.3133	-35.4866	160.57	0.642	0.188
196	Clo	6	5.23	9.99489	2.30207	-0.0140756	0.00138237	0.00973597	0.00541489	-0.00891193	-0.0244035	-0.0232718	0.00596022	58.0841	-39.4969	144.94	0.63	0.135
197	Clo	7	6.83	9.42535	2.2434	-0.0310038	0.0218503	0.00748781	-0.0239602	-0.000661307	-0.00791551	-0.00947706	-0.0277928	50.4305	-34.1555	161.4	0.76	0.176
198	Clo	8	3.5	9.37887	2.23846	-0.0123755	0.018404	0.0178602	0.0130732	0.00604508	-0.0217325	0.00454559	-0.00149927	57.0144	-37.5043	149.22	0.582	0.126
199	Clo	9	6.4	8.44047	2.13304	-0.0809848	0.0209462	0.00725766	-0.00519812	0.0236492	0.0052595	-0.0170678	-0.00980894	62.4002	-46.1703	112.34	0.662	0.17
200	Cox	1	12.74	9.58922	2.26064	0.035886	-0.0611504	-0.00857284	-0.007759	-0.00571483	-0.0195388	0.0371364	0.00638563	91.9425	-75.6509	190.07	0.699	0.102
201	Cox	10	16.6	9.1514	2.21391	-0.0608622	0.0260179	-0.0378575	-0.0324444	0.0196249	-0.013025	0.0378677	0.00219617	88.7047	-70.5922	155.15	0.649	0.045
202	Cox	11	2.11	7.75028	2.04773	-0.0313575	-0.00998645	-0.00231154	-0.00352929	0.0203524	0.00171687	0.00593427	6.67575e-05	88.6644	-73.6011	160.22	0.576	0.134
203	Cox	12	7.54	7.97769	2.07665	0.0161251	-0.0580621	0.035798	-0.00714875	0.0168688	-0.0182831	0.00180989	-0.00229888	80.8138	-64.7934	156.06	0.649	0.126
204	Cox	13	8.93	8.01047	2.08075	-0.0879447	-0.00974541	-0.0469533	-0.013859	0.00600582	0.021777	0.00372069	0.0133707	71.3796	-51.9218	215.17	0.578	0.038
205	Cox	14	12.67	7.73756	2.04609	-0.0380195	-0.0657855	0.0719422	0.00791199	-0.000758778	0.00172371	0.00317641	0.012209	78.0198	-65.6737	152.94	0.416	0.128
206	Cox	15	5.07	7.54402	2.02076	0.00977212	-0.045147	-0.0168207	-0.00568112	0.00983091	-0.0174597	0.0147721	0.000474838	72.1198	-56.103	198.95	0.593	0.027
207	Cox	16	3.17	9.04444	2.20215	-0.0177753	0.0311551	0.0113583	0.0248774	0.0120351	3.89268e-05	-0.000446803	0.00315067	73.8808	-61.6575	183.69	0.653	0.119
208	Cox	17	2.79	7.56119	2.02303	-0.0123159	-0.038441	-0.0143907	-0.00940259	0.00472802	-0.0128183	0.00494366	-0.0025905	85.8334	-71.6274	139.11	0.598	0.32
209	Cox	18	7.64	9.16099	2.21495	-0.113274	-0.0243503	0.00235742	-0.013212	0.00202321	0.0202089	-0.0107242	0.021986	75.5438	-60.312	170.55	0.454	0.061
210	Cox	19	8.96	9.72191	2.27438	-0.0811622	-0.0218406	-0.0116116	-0.00294304	0.00467818	-0.0156818	0.0271734	0.0154027	84.284	-67.8068	118.09	0.474	0.095
211	Cox	2	4.17	9.18764	2.21786	0.0124444	-0.0349262	0.0133271	0.00591872	-0.0111031	-0.0223321	-0.00589101	0.000813112	80.6839	-64.2838	113.35	0.451	0.017
212	Cox	20	8.17	9.56996	2.25863	-0.0490613	-0.0216301	-0.00417349	-0.00824905	0.0281704	-0.0334238	-0.00467032	0.0104371	78.0176	-63.2127	140.5	0.397	0.397
213	Cox	3	5.71	8.84235	2.17955	-0.015309	-0.0420091	0.00767366	-0.00754423	0.0135928	0.00429457	0.0232846	0.00536843	74.6881	-59.8568	135.55	0.318	0.043
214	Cox	4	13.31	8.71864	2.16546	-0.03906	-0.0288532	-0.0596876	0.00401814	0.0234093	-8.52729e-05	0.0179282	0.0261655	79.191	-66.3388	113.89	0.516	0.138
215	Cox	5	7.94	10.047	2.30728	-0.0563814	-0.0341383	0.0256226	0.0159186	0.00883869	-0.0217493	0.0162809	0.012813	78.764	-60.7268	164.91	0.45	0.45
216	Cox	6	5.46	8.5255	2.14306	-0.116092	0.0158288	0.00786237	-0.0168976	0.0101856	-0.00839156	0.000459331	-0.00370252	84.4416	-69.9946	103.93	0.519	0.098
217	Cox	7	6.57	10.2031	2.32269	-0.0810555	-0.000282142	-0.0144438	-0.029048	0.0181606	-0.0157356	0.000279791	0.0108333	66.3734	-51.6581	175.74	0.446	0.063
218	Cox	8	19.9	9.06914	2.20488	-0.0447814	-0.0489446	-0.00680614	0.0493799	-0.0143642	-0.0147529	0.026043	0.0311974	71.1807	-57.2966	206.87	0.778	0.211
219	Cox	9	23.66	8.39677	2.12785	-0.121211	0.0369405	-0.0873121	-0.0281489	0.00729581	-0.00120736	-0.0259332	-0.013264	76.9707	-61.1032	162.27	0.602	0.128
220	Flo	1	3.68	7.50895	2.0161	-0.0262956	0.0408731	-0.00198093	-0.0128035	-0.0118493	0.0104892	-0.00114917	-0.0130368	105.935	-92.8757	91.7	0.487	0.045
221	Flo	10	8.87	7.99745	2.07912	-0.000657592	-0.0266354	0.00554889	0.0469461	0.0167422	0.00422699	0.00160117	-0.0132476	105.804	-89.3743	99.99	0.581	0.174
222	Flo	11	3.75	7.43481	2.00617	0.00306903	-0.0268841	0.021041	-0.0200756	-0.0108412	0.0125985	0.0112714	-0.0092546	102.804	-85.8324	108.92	0.331	0.078
223	Flo	12	2.72	7.98751	2.07788	0.00263763	0.0197064	0.00624967	0.0125759	0.00931304	0.0125015	-0.0136576	-0.00224909	103.574	-86.5759	94.83	0.509	0.198
224	Flo	13	2.07	8.14073	2.09688	-0.0224215	-0.0266832	0.00283677	-0.00259061	-0.00516587	-0.0123053	-0.0109668	1.48722e-05	102.913	-86.0656	94.36	0.497	0.019
225	Flo	14	8.31	7.35084	1.99481	0.0182166	-0.0287614	-0.0547831	-0.0113044	0.0254569	0.00320546	0.00434549	-0.00576472	102.242	-87.7638	73.51	0.516	0.058
226	Flo	15	0.67	8.54984	2.14591	0.00343609	-0.00609039	-0.000154653	0.0106871	-0.00808427	-0.00280863	-0.000960727	-0.00295792	99.5931	-86.1008	85.82	0.46	0.167
227	Flo	16	9.9	7.29439	1.9871	-0.0147024	-0.00106795	-0.00233523	0.0358263	0.0402401	-0.00295641	-0.00214086	-0.00767408	98.3161	-86.2982	83.8	0.333	0.145
228	Flo	17	1.7	7.1536	1.96762	-0.00711514	-0.0297806	-0.00715626	0.0159048	-0.00160451	0.000459669	-0.00398341	-0.00241232	97.2141	-81.0159	106.26	0.347	0.097
229	Flo	18	3.21	8.0204	2.08199	0.00294735	-0.0339595	-0.00140325	0.00861928	0.0110741	-0.00297865	-0.000194149	0.0218679	92.3301	-79.6342	110.41	0.482	0.047
230	Flo	19	5.73	7.49048	2.01363	-0.0712637	-0.0190014	-0.0343382	-0.0139083	-0.0210022	-0.00286026	0.00301224	0.0018019	98.634	-79.9444	92.08	0.431	0.024
231	Flo	2	3.33	7.7318	2.04534	-0.061639	-0.00923647	0.0156946	-0.0122544	0.00686482	-0.0170019	0.00280582	-0.00212063	88.8895	-71.7433	108.23	0.537	0.073
232	Flo	20	5.52	7.47248	2.01123	-0.0614698	-0.0356873	0.0241638	-0.0101191	0.0161005	0.00664663	-0.00600933	0.0228565	92.6395	-77.5365	110.35	0.4	0.11
233	Flo	3	5.76	8.06627	2.08769	-0.0687128	0.0150793	-0.0030705	-0.0242542	0.00393607	-0.00863316	-0.00968228	-0.0175978	98.3321	-82.9422	89.22	0.399	0.245
234	Flo	4	3.71	7.75833	2.04877	-0.000789823	0.0259936	-0.0159518	-0.012449	0.0201758	0.0135548	-0.000403427	0.00703809	90.0983	-72.0117	123.17	0.562	0.051
235	Flo	5	3.41	7.61655	2.03032	-0.0418884	0.0360959	0.0216514	-0.00632412	-0.0103427	0.0064356	-0.0057702	-0.00654798	96.1858	-79.2925	78.87	0.505	0.076
236	Flo	6	3.22	6.97771	1.94272	0.000222085	-0.0115485	0.0090931	0.00798815	0.0223933	0.0151025	-0.00568957	0.00692506	89.4159	-76.5454	84.27	0.434	0.147
237	Flo	7	5.99	7.27704	1.98472	-0.0986231	0.00410392	-0.0285262	-0.00786709	-0.00567366	-0.00251354	0.00978119	0.0173718	85.7274	-69.8214	103.24	0.54	0.044
238	Flo	8	8.5	6.81699	1.91942	-0.105635	-0.032393	0.0210978	-0.00416577	-0.0222625	0.0175741	0.00833741	0.00738942	88.6792	-75.2936	101.48	0.61	0.082
239	Flo	9	4.66	7.76742	2.04994	-0.0633665	0.0405565	-0.00411722	0.0063432	-0.00972386	-0.00716173	-0.0130429	-0.00939544	90.0893	-75.3327	92.29	0.437	0.038
240	Fuji	1	16.69	10.2157	2.32392	0.0958388	-0.059824	-0.0137002	0.00954377	-0.022114	0.00262151	-0.0387777	-0.00755418	-78.534	47.4516	101.1	0.485	0.008
241	Fuji	10	13.44	10.495	2.3509	0.00831119	0.0403644	0.00317046	0.0166035	0.0361271	0.0396495	-8.998e-05	0.00266799	-90.9511	63.798	123.53	0.624	0.011
242	Fuji	11	7.74	11.1712	2.41334	0.0779078	-0.0124584	-0.0332787	-0.013101	0.000983915	0.0198367	0.00297409	0.0198361	-82.6111	75.3371	159.59	0.873	0.108
243	Fuji	12	9.97	11.183	2.41439	-0.00777728	0.0499603	0.0467173	0.00722873	0.021439	0.00969458	-0.0278534	0.0109495	-90.7116	63.9848	115.59	0.646	0.062
244	Fuji	13	11.56	10.6559	2.36611	-0.0283064	0.0670343	-0.00984035	-0.0302605	-0.00550119	-0.0139743	-0.03049	0.0143699	-95.4571	76.3106	135.76	0.812	0.124
245	Fuji	14	11.01	11.1459	2.41108	0.0720606	0.0675192	0.00318215	0.0273455	-2.75648e-05	0.0248999	0.00181044	0.0143048	-102.55	70.3358	112.87	0.579	0.039
246	Fuji	15	7.79	9.64842	2.26679	0.0218924	0.0370184	0.0232782	0.0246758	0.0105413	0.021465	0.0123416	-0.0170809	-93.6658	73.3965	122.56	0.526	0.055
247	Fuji	16	4.51	10.445	2.34613	0.000244558	0.0327159	-0.0270804	-0.012642	0.00517813	0.0121461	0.00567813	0.0158986	-96.2212	70.6018	147.2	0.665	0.004
248	Fuji	17	3.3	11.5404	2.44586	0.0509646	0.00246438	-0.0236086	-0.012175	0.0119277	-0.00967541	0.00253406	-0.0106601	-96.2212	74.258	138.23	0.936	0.04
249	Fuji	18	7.19	10.8564	2.38475	0.00106423	0.0333788	0.0096226	0.0273133	0.0155475	0.00520712	0.0216012	-0.0140767	-94.4681	73.4884	130.07	0.55	0.026
250	Fuji	19	9.97	10.1771	2.32014	0.0196869	0.0417961	0.0246669	-0.0485773	0.00252554	-0.00849111	-0.0105363	0.0031778	-79.4815	57.8605	117.36	0.541	0.047
251	Fuji	2	7.98	10.5182	2.35311	-0.00238818	0.011105	-0.00608409	0.0144054	-0.000323332	-0.000413396	-0.0365323	-0.00741889	-90.7178	64.4393	128.57	0.591	0.023
252	Fuji	20	4.21	11.1133	2.40814	0.0854779	0.00824315	0.0228317	0.0152781	-0.0142178	0.00252556	0.0063409	-0.0021429	-94.2172	66.1386	91.84	0.393	0.014
253	Fuji	3	12.43	11.123	2.40902	-0.0705391	0.087561	0.000117974	0.0172144	0.005737	-0.00405983	0.0194232	0.0190348	-98.4152	80.7607	127.19	0.619	0.097
254	Fuji	4	35.44	9.69997	2.27212	-0.0157708	0.0261449	-0.0959233	0.0606564	-0.0236447	-0.00755083	0.0430668	-0.0203123	-87.2598	61.0286	146.39	0.68	0.073
255	Fuji	5	1.99	11.0484	2.40229	0.0668587	-0.0165968	-0.0121336	0.00619514	-0.00178304	-0.00552979	-0.00305016	0.00123659	-77.048	68.3282	105.94	0.556	0.046
256	Fuji	6	8.84	9.77983	2.28032	0.0262128	0.0444962	-0.0291605	-0.0137655	0.0204812	-0.0141236	0.0119673	-0.0233466	-81.6899	60.4068	147.34	0.791	0.049
257	Fuji	7	11.88	9.66328	2.26833	-0.0148724	0.030271	0.0359282	0.045833	0.0136614	0.0172583	0.00808843	-0.013869	-84.0222	66.1174	130.41	0.761	0.031
258	Fuji	8	12.24	10.5842	2.35936	0.0125848	0.0341424	-0.0409159	0.0416522	-0.00104571	0.0158088	0.0198567	-0.021703	-85.0794	67.5003	126.4	0.505	0.03
259	Fuji	9	8.8	10.8903	2.38787	0.0785967	0.00276266	0.0459703	0.0287856	0.00882035	0.0163291	0.00460138	-0.00751653	-74.3072	70.6766	128.79	0.685	0.093
260	Gol	1	8.71	8.97297	2.19422	-0.0305912	0.000422726	0.0402974	-0.00876835	-0.0234683	0.0157328	-0.0207543	-0.00756255	56.0843	-38.5215	140.53	0.632	0.028
261	Gol	10	3.56	8.39988	2.12822	0.00803605	0.0231878	-0.035687	0.0146433	0.00183729	0.00276086	-0.00966564	0.0102978	59.5968	-39.5658	127.54	0.473	0.026
262	Gol	11	2.95	7.96807	2.07544	-0.0178911	-0.00276956	0.0285459	0.00895465	0.0042656	-0.00219145	0.0144984	-0.00951166	57.9632	-37.9886	139.06	0.536	0.053
263	Gol	12	1.24	8.37199	2.12489	0.0142596	-0.0145074	0.00447944	0.0056259	-0.00235175	0.00283164	-0.0122133	0.00853845	60.325	-40.4743	134.4	0.663	0.039
264	Gol	13	1.4	8.58144	2.1496	-0.0430735	0.00443718	-0.0139998	-0.00533281	-0.00298864	-0.000466916	-0.00729448	0.0122273	61.3109	-45.3728	134.83	0.553	0.033
265	Gol	14	9.75	8.63536	2.15587	0.0549264	-0.0625946	-0.0340835	0.0294752	-0.00833214	-0.0143854	-0.00476739	0.00500331	57.8097	-39.2123	165.1	0.667	0.068
266	Gol	15	7.45	8.03983	2.08441	0.0704173	-0.0241105	0.0362209	0.00649958	0.0299095	-0.00695588	0.00202157	0.0056542	66.5973	-44.9655	130.86	0.564	0.004
267	Gol	16	1.38	7.96605	2.07519	-0.0209317	0.00211052	8.42186e-05	0.0141357	0.00678311	0.00703063	-0.00479505	-0.00569307	61.6941	-43.5804	148.91	0.612	0.023
268	Gol	17	5	9.66649	2.26866	0.0295661	-0.0157462	0.0215432	0.0170139	-0.00116387	-0.0137066	0.0191835	0.00611835	59.5837	-38.2886	177.71	0.698	0.069
269	Gol	18	4.84	8.7592	2.1701	0.0487395	0.0112373	0.0367781	0.0163842	-0.00643802	-0.00802581	-0.0103147	-0.00707095	71.6964	-55.2824	111.02	0.473	0.002
270	Gol	19	5.52	9.06241	2.20414	0.0403458	-0.0269277	0.0333939	0.00109719	0.0190304	0.00560525	-0.00158859	0.0205142	70.4979	-55.6928	112.95	0.452	0.012
271	Gol	2	3.04	9.07627	2.20566	-0.0010107	0.02276	0.000235309	-0.00668672	-0.00451284	-0.021125	0.00596112	0.00889279	73.2634	-54.7856	114.63	0.432	0.021
272	Gol	20	3.08	9.69825	2.27194	-0.0107781	0.0156818	-0.000991092	0.0091469	0.0173958	0.0102552	-0.0163678	-0.000428579	68.1872	-51.0128	126.02	0.403	0.006
273	Gol	3	6.16	9.20305	2.21953	-0.0155854	-0.0132853	0.027336	-0.00619677	-0.0272516	-0.00196379	-0.018286	0.0098799	71.0259	-51.4189	125.33	0.481	0.002
274	Gol	4	4.01	8.92926	2.18933	-0.0480786	0.0133122	0.000999466	-0.0194217	-0.0153072	-0.00500881	0.0113359	0.00910419	72.5996	-55.094	95.72	0.365	0.023
275	Gol	5	5.62	8.87075	2.18276	-0.0298338	-0.0106139	-0.014411	-0.026633	0.00376062	-0.0243752	0.00800056	-0.0052344	70.7146	-54.2875	111.14	0.399	0.008
276	Gol	6	5.4	9.76199	2.2785	0.0162763	-0.00874849	0.0184789	-0.0232864	-0.0253096	0.00190393	0.00227531	0.0119969	68.2226	-47.747	151.78	0.529	0.002
277	Gol	7	9.8	9.02207	2.19967	0.0617285	-0.0617939	0.0348496	0.00584448	-0.0127734	-0.0246851	-0.00101312	-0.0128151	72.3542	-53.2557	122.03	0.502	0.021
278	Gol	8	6.64	8.91052	2.18723	0.0112932	-0.0537445	-0.0134481	0.000312497	-0.0252417	0.000430908	0.0134145	0.0100899	64.748	-47.1657	138.84	0.51	0.036
279	Gol	9	2.51	10.1608	2.31853	0.0325249	0.00143719	0.00666937	0.0121461	0.0104321	-0.0145408	0.00890504	0.00135965	59.4722	-40.7864	163.37	0.578	0.004
280	Gra	1	3.28	8.5692	2.14817	0.058917	-0.0110481	0.0252267	-0.0039599	0.00939858	-0.0125067	0.00527064	0.00421604	96.2199	-77.4687	123.69	0.623	0.01
281	Gra	10	2.96	9.2631	2.22604	0.0258832	-0.0145545	0.0156302	0.0159077	0.00735498	-0.0133085	-0.00796064	-0.00626628	97.5425	-77.526	94.62	0.536	0.006
282	Gra	11	2.98	9.86328	2.28882	0.0109715	0.0266588	0.0207709	0.00712632	0.0109634	-0.0165941	-0.00880808	0.00727143	76.4452	-57.7916	190.24	0.583	0.01
283	Gra	12	1.49	8.61272	2.15324	-0.0456335	-0.000181625	-0.00344563	-0.00432216	-0.00531608	-0.00582613	-0.0124265	0.00216126	72.2948	-52.0726	179.17	0.782	0.004
284	Gra	13	4.06	10.0187	2.30446	-0.00857891	-0.0417649	-0.0238945	0.0108016	0.0066472	-0.0101012	0.00315932	0.0141501	73.6962	-55.5406	124.14	0.517	0.003
285	Gra	14	4.31	9.36121	2.23657	-0.00183099	0.016688	-0.0267609	0.00204666	-0.00907205	-0.00469274	0.00127552	-0.0271402	65.8541	-48.2409	154.37	0.795	0.044
286	Gra	15	3.32	9.92126	2.29468	-0.0600119	0.00569993	0.0305952	-0.0092393	-0.0126452	-0.000475712	-0.00439945	1.01777e-05	68.6167	-52.2925	153.121	0.637	0.009
287	Gra	16	2.86	9.14009	2.21267	0.00238349	0.00736344	0.0336971	-0.00472574	0.0117374	-0.00730161	-0.0119121	0.00582276	63.4979	-46.6247	154.28	0.539	0.004
288	Gra	17	2.31	8.95992	2.19276	0.00800674	0.0305263	-0.0109071	-0.0006378	-0.01674	0.00628778	-0.00406425	0.00166613	56.1425	-39.2327	184.11	0.668	0.006
289	Gra	18	12.73	8.09567	2.09133	0.0542911	-0.0252684	0.0632527	-0.0182852	-0.0133509	0.0189673	0.0195753	0.00869644	62.9779	-45.641	147.82	0.444	0.003
290	Gra	19	4.47	9.31998	2.23216	0.019282	-0.0291629	-0.00921441	0.00136283	0.026012	0.00397648	0.00321591	0.0167518	58.3739	-39.7776	176.95	0.497	0.017
291	Gra	2	7.39	7.47363	2.01138	0.0219384	-0.0458152	0.0492033	-0.00651909	-0.0180001	-0.0076694	0.00530772	0.00478014	64.108	-47.9358	133.55	0.488	0.035
292	Gra	20	4.57	8.56376	2.14754	0.0208933	0.00847038	-0.0244902	0.0128451	0.0220111	-0.0165386	0.00323732	0.00943455	51.5125	-33.6348	192.86	0.647	0.027
293	Gra	3	4.36	10.1451	2.31699	0.0143636	0.000940399	0.0376971	-0.00147223	0.0124804	-0.0163522	-0.00109882	-0.00905092	52.2098	-37.9959	159.03	0.677	0.029
294	Gra	4	17.13	9.18175	2.21722	-0.0472897	0.0291582	0.0130625	0.0446119	-0.00374725	0.0361884	-0.00492061	0.0371783	51.9919	-35.2525	189.62	0.656	0.031
295	Gra	5	3.54	8.6001	2.15177	3.10864e-05	0.00958597	-0.000172943	-0.0142943	0.0212246	0.0146324	0.000138939	0.0118026	56.5601	-46.3083	149.32	0.471	0.004
296	Gra	6	3.89	9.60656	2.26245	0.0420308	0.00209812	0.00101103	-0.00312618	0.0209476	-0.000662491	0.0147574	0.0100749	65.5871	-49.5157	143.89	0.6	0.005
297	Gra	7	2.01	9.0118	2.19854	-0.0254595	-0.0364822	0.0070692	-0.00785421	-0.00690032	0.00798351	-0.000251424	0.000259192	72.4538	-58.7768	113.62	0.48	0.005
298	Gra	8	1.6	9.31337	2.23145	-0.0171415	0.0183644	0.00507567	0.0135113	-0.00613188	-0.0109829	-0.00186606	0.00700778	66.19	-48.3964	151.98	0.555	0.011
299	Gra	9	2.12	9.98744	2.30133	0.0296429	0.00524144	0.0244884	0.0100296	0.0132474	0.00211294	0.00165068	0.00353674	68.1977	-51.0573	112.39	0.407	0.004
300	Jon	1	5.42	1828.56	7.51128	0.00426127	-0.0467244	0.0298974	-0.0038108	-0.0212112	-0.000639556	-0.0093635	-0.000308361	105.258	-85.7551	125.45	0.61	0.008
301	Jon	10	10.92	8.9325	2.1897	-0.0691018	0.00811163	0.0559369	0.0198556	-0.00164398	-0.0244317	-0.0180414	-0.00372184	97.3921	-81.6053	121.22	0.69	0.021
302	Jon	11	4.38	8.15133	2.09818	-0.032185	-0.0309194	-0.00421799	0.0147424	-0.00613133	-0.0219457	-0.0028388	-0.00896211	96.1177	-79.4164	127.87	0.715	0.028
303	Jon	12	13.56	8.18539	2.10235	-0.0551459	0.0193084	0.0888528	0.00622522	0.00531861	0.00529524	-0.00403893	0.0175048	97.1422	-75.8856	122.05	0.294	0.021
304	Jon	13	9.78	9.04266	2.20195	0.00700883	0.0618482	0.0282553	-0.021585	0.0240364	0.0171032	0.00600884	0.0119687	95.3086	-79.6694	110.49	0.498	0.003
305	Jon	14	3.22	9.26832	2.2266	0.0155124	0.0220729	-0.02467	0.00676517	0.0117379	-0.0152616	-0.00664628	-0.00296782	88.5809	-76.7815	128.8	0.598	0.038
306	Jon	15	4.63	9.22312	2.22171	0.0399479	0.0167866	-0.00851608	0.0126065	0.0229976	0.0136834	-0.00288917	0.0166612	91.9936	-76.8537	106.71	0.537	0.008
307	Jon	16	2.32	8.14052	2.09685	-0.0890159	0.00236773	0.00130502	-0.00198274	0.00999459	0.00215267	-0.00190332	0.00536535	88.1462	-69.1441	144.41	0.891	0.045
308	Jon	17	18.52	8.10503	2.09248	-0.0681702	0.0642244	-0.0170633	0.0318834	-0.00631526	0.0359496	0.0274522	-0.0250371	83.6836	-67.6108	141.98	0.511	0.019
309	Jon	18	5.47	8.79167	2.1738	0.00149103	0.00489088	-0.0186156	0.00994016	0.00925348	0.024608	0.0118957	-0.0214202	84.4603	-73.2497	149.44	0.602	0.044
310	Jon	19	4.64	8.56849	2.14809	0.00676891	-0.0536311	0.00499421	-0.00270314	-0.0223322	-0.00269921	-0.00210189	0.00591182	85.5951	-71.1029	122.61	0.54	0.004
311	Jon	2	1.59	8.43488	2.13238	-0.0246719	-0.0199914	0.0136871	-0.00579593	-0.00325862	-0.00157506	-0.00424173	-0.0107783	89.4053	-77.0824	114.62	0.485	0.02
312	Jon	20	5.81	9.19518	2.21868	0.093062	-0.0259891	0.0049445	-0.00562501	0.0165261	-0.00454421	0.0144301	0.0091027	83.1247	-68.97	140.67	0.524	0.006
313	Jon	3	6.13	8.61975	2.15406	0.0542685	0.014173	-0.0157977	0.00967526	-0.0263536	-0.00321236	-0.0128469	-0.0165353	78.4147	-62.5972	135.2	0.533	0.002
314	Jon	4	4.22	8.83293	2.17849	0.00616107	0.0380266	0.0115147	0.0130443	-0.00845592	-0.0129783	-0.00252641	0.0211664	84.3912	-62.0979	140.39	0.469	0.017
315	Jon	5	3.84	8.41432	2.12993	-0.00541805	0.0333794	-0.0190578	-0.0149882	-0.00442907	-0.0146121	0.00819984	0.00843183	81.57	-65.9544	115.23	0.676	0.009
316	Jon	6	4.82	8.6645	2.15923	0.0187708	-0.0618625	0.0199089	-0.00544407	-0.0125126	0.000321376	-0.00531524	0.00152861	80.8579	-71.8473	129.78	0.477	0.011
317	Jon	7	8.91	7.86001	2.06179	-0.0495209	-0.00888275	-0.00410577	-0.0358247	-0.0181604	0.0278514	-0.00281304	0.00305768	78.4117	-67.1214	156.71	0.521	0.005
318	Jon	8	2.55	8.57085	2.14837	-0.00066405	-0.0141773	0.0195301	-0.0193095	0.00160231	0.0109706	0.00507181	0.00414422	89.9983	-72.6794	126.1	0.538	0.005
319	Jon	9	9.94	8.55479	2.14649	-0.0129524	-0.068173	-0.0106514	-0.0037154	-0.00286658	0.03049	0.0228201	-0.00479801	87.2396	-62.456	141.76	0.429	0.021
320	Kai	1	3.55	8.47915	2.13761	-0.0904135	0.017799	-0.0046402	0.00941892	0.0185247	-0.00526479	-0.00359318	0.00867819	-113.583	92.6045	80.55	0.714	0.007
321	Kai	10	2.92	7.4707	2.01099	-0.0432037	0.0180056	0.0289567	0.010111	0.0117832	0.00532418	0.00188153	0.00805804	-117.51	98.1468	71.73	0.336	0.016
322	Kai	11	3.16	8.12905	2.09544	-0.0258447	0.00996575	0.00513772	-0.0228661	0.0109712	0.0037088	-0.00481745	0.0186569	-117.53	92.7096	86.91	0.511	0.048
323	Kai	12	9.96	9.08019	2.2061	0.0393037	0.076079	0.00411713	0.0043873	-0.0174966	0.000992012	0.00373362	0.0271741	-115.072	94.295	82.42	0.624	0.022
324	Kai	13	15.62	8.40975	2.12939	0.0204324	0.0787519	-0.000534986	-0.00867058	-0.0140036	0.0103447	0.0356384	0.0174932	-116.385	88.7425	69.03	0.706	0.07
325	Kai	14	9.81	7.90367	2.06733	-0.0421986	0.0017164	-0.0491699	0.0218577	0.00217794	-0.032655	0.00184365	0.00173776	-111.976	92.2745	62.25	0.524	0.022
326	Kai	15	8.47	7.08573	1.95808	-0.0943535	0.0151864	0.0309038	-0.00678467	-0.0152714	0.0162888	-0.0215822	-0.00162632	-118.275	88.257	60.1	0.739	0.021
327	Kai	16	5.63	7.04156	1.95183	-0.0428202	0.00601186	-0.0173018	0.0380005	-0.000651459	-0.00600869	0.00841509	0.00454066	-113.728	93.4705	83.34	0.646	0.05
328	Kai	17	8.47	8.00984	2.08067	-0.0157947	0.035012	-0.00717433	-0.00713119	0.00343471	0.0269516	0.0284902	0.00147984	-113.955	90.3239	71.58	0.532	0.01
329	Kai	18	33.89	7.5673	2.02384	-0.086101	0.00328401	-0.0171204	0.0607515	-0.0588935	0.0372347	-0.0136417	-0.0206347	-118.06	93.9867	68.45	0.549	0.049
330	Kai	19	5.09	8.02365	2.08239	0.032272	0.0168547	-0.0133517	0.0225736	-0.0188849	-0.0116571	0.00630985	0.0119035	-115.479	92.8221	73.61	0.424	0.009
331	Kai	2	13.6	7.53397	2.01942	-0.0676904	-0.0135514	0.00716627	0.0445538	0.0142378	-0.0311384	-0.0234915	-0.00305551	-114.057	94.1902	74.65	0.291	0.029
332	Kai	20	3.3	8.17511	2.10109	-0.000780843	0.0389255	-0.00766038	0.0177717	-0.00698935	-0.0143859	-0.00273821	0.00113923	-113.39	94.4615	71.7	0.467	0.026
333	Kai	3	17.54	8.7189	2.16549	-0.0164624	0.0143022	-0.0124759	0.0513848	0.0429455	0.00255966	0.00265009	-0.0224218	-112.023	88.1562	74.9	0.546	0.026
334	Kai	4	5.47	8.24194	2.10924	-0.0106322	0.0386729	0.0142163	0.0262975	-0.0149383	-0.00377507	-0.00840715	-0.0106728	-116.869	94.0009	47.31	0.391	0.021
335	Kai	5	28.77	7.15973	1.96847	-0.123604	-0.0308174	-0.116432	0.0202994	-0.00856309	-0.0160279	0.00675841	-0.013004	-111.718	90.3914	63.78	0.581	0.021
336	Kai	6	19.82	7.37665	1.99832	-0.130379	0.0627716	0.0148486	-0.0486221	0.0321283	0.011044	-0.017016	0.028052	-114.477	93.8492	66.55	0.51	0.045
337	Kai	7	26.06	6.78711	1.91503	-0.0676022	-0.0383044	-0.015974	0.0099779	0.0282435	0.0648467	0.0106536	0.019451	-118.452	83.2985	44.57	0.567	0.031
338	Kai	8	7.01	7.88612	2.0651	0.0329482	-0.0409278	-0.0279901	0.0197858	0.016919	0.0178634	0.00904488	0.00512877	-112.526	88.4649	59.26	0.52	0.028
339	Kai	9	9.29	7.73469	2.04572	-0.0872149	-0.033872	0.0325019	0.0335335	-0.00750678	-0.0184815	-0.00643183	0.00231262	-112.01	91.7559	63.84	0.506	0.008
340	Lib	1	9.86	7.71054	2.04259	-0.0508683	-0.0271519	0.0348059	-0.0273957	0.00764605	-0.00446084	-0.0264958	-0.00989844	99.3154	-81.4816	104.16	0.441	0.005
341	Lib	10	12.33	8.19851	2.10395	0.0899048	0.0121593	0.0451298	-0.00877305	-0.0228124	0.0258316	-0.0178367	0.00690705	91.1675	-75.7695	95.7	0.396	0.004
342	Lib	11	0.78	7.77912	2.05144	0.0198106	0.00382393	-0.0117387	-0.00603297	0.00517226	0.00124971	0.00741662	-0.00267503	95.2423	-72.4328	118.02	0.38	0.021
343	Lib	12	2.47	8.12343	2.09475	0.0132454	0.00458784	-0.0178216	-0.018837	0.0105656	-0.00880468	-0.00523678	-0.00298042	93.4042	-74.5802	121.33	0.372	0.018
344	Lib	13	24.66	7.11354	1.962	-0.0251166	0.0685618	-0.0537864	0.00241971	0.00115651	-0.00777772	0.0528929	0.010858	90.5341	-75.4752	96.24	0.355	0.016
345	Lib	14	1.96	8.64028	2.15643	-0.0241513	0.00776933	0.00595309	-0.00596033	-0.00897036	-0.0142154	-0.00998691	0.00858911	94.1929	-76.4222	106.69	0.429	0.001
346	Lib	15	1.11	7.9596	2.07438	-0.0168728	0.0227155	0.0190286	0.00194804	-0.00071949	0.00232778	0.000570961	0.00380516	97.1181	-78.7062	101.85	0.342	0.022
347	Lib	16	6.64	9.04563	2.20228	0.0554126	0.0357693	0.00260096	0.00769501	0.0130459	0.0275591	-0.010619	0.00980936	93.8447	-81.052	112.93	0.474	0.039
348	Lib	17	4.02	7.79314	2.05324	0.00955693	-0.0110121	-0.0104653	0.0249818	0.0151345	-0.0106719	-0.00107597	-0.0108137	97.9761	-80.2033	129.51	0.425	0.032
349	Lib	18	10.91	7.56867	2.02402	0.0583362	-0.02021	0.0541959	0.00717608	-0.0223709	-0.015003	0.0152099	0.0131944	101.056	-83.2178	112.09	0.506	0.009
350	Lib	19	5.3	8.611	2.15304	0.0769935	0.0227349	0.00750525	0.0212543	-0.0102047	0.0128585	-0.0046838	0.0121727	103.816	-87.545	98.1	0.447	0.004
351	Lib	2	6.1	7.68011	2.03863	0.031075	-0.0297585	0.0382669	-0.00173482	-0.00768176	-0.00469092	0.0221797	0.00415499	98.3541	-84.3946	119.56	0.502	0.016
352	Lib	20	6.69	8.21696	2.1062	0.0714373	-0.00997727	0.0161654	0.00383318	0.0311405	0.000942868	-0.0154958	-0.00340647	99.6115	-86.0918	86.15	0.329	0.01
353	Lib	3	1.68	8.16951	2.10041	-0.00653509	-0.0146628	-0.00336345	-0.00999582	-0.010719	-0.00338228	0.00923651	-0.0153871	92.1683	-72.7369	118.8	0.45	0.008
354	Lib	4	7.84	8.66196	2.15894	0.0110923	-0.0112867	0.0609985	0.000733111	-0.00794513	-0.0178692	-0.00304087	0.0136926	91.1358	-74.5614	107.4	0.363	0.014
355	Lib	5	5.44	7.43706	2.00648	0.0983962	-0.0326614	-0.000549974	-0.0211001	0.00801642	0.00739281	0.00186401	0.0051683	98.0226	-77.0013	130.62	0.63	0.091
356	Lib	6	7.3	7.82246	2.057	0.0486783	-0.0369354	0.0205859	-0.0170122	-0.0327245	0.0136073	0.00207577	-0.00420009	102.322	-85.3484	102.92	0.552	0.01
357	Lib	7	10.14	8.11452	2.09365	0.081908	-0.0672949	-0.00358294	0.0123566	0.028487	-0.00995144	-0.00836519	-0.00532242	105.562	-85.1284	83.71	0.284	0.005
358	Lib	8	6.24	8.16053	2.09931	-0.00525696	0.0426011	0.01528	0.0110757	0.00507956	-0.00673217	-0.0270163	-0.00548439	91.486	-76.0695	117.52	0.514	0.004
359	Lib	9	2.99	8.44638	2.13374	0.028897	-0.0164949	0.0204231	-0.011578	0.0126609	-0.00296224	-0.00437489	-0.0127164	100.966	-84.5784	98.23	0.485	0.018
360	Lim	1	7.25	7.48163	2.01245	0.0515315	0.0209543	0.0151361	0.00446153	-0.0168284	0.0294219	-0.0133607	-0.00531263	-119.814	93.4823	42.22	0.694	0.004
361	Lim	10	19.23	6.73823	1.9078	0.00740513	0.0668153	-0.0313246	-0.00158208	-0.0436272	0.0149274	0.00740059	0.0329028	-120.112	92.0671	51.41	0.564	0.003
362	Lim	11	4.71	7.62522	2.03146	0.061071	0.00668627	0.000845747	-0.012984	-0.00411792	0.0212297	-0.00656871	0.0145999	-126.056	94.2316	44.11	0.633	0.012
363	Lim	12	5.14	7.1966	1.97361	0.00465367	0.0257019	-0.0458631	-0.00957707	0.017301	-0.00232615	0.00277045	0.00199854	-122.802	97.4114	61.15	0.725	0.005
364	Lim	13	3.07	7.89873	2.0667	0.021143	-0.00351551	0.00926584	0.0216648	-0.0178614	-0.000426271	0.00582734	0.00477939	-128.619	98.9649	51.76	0.508	0.003
365	Lim	14	0.68	7.74522	2.04708	0.0250937	-0.000839814	0.00134602	-0.00315991	0.00159872	0.00221376	-0.000698358	0.0105655	-118.75	91.1955	53.61	0.476	0.007
366	Lim	15	4.62	8.27973	2.11381	0.105853	-0.0279049	0.00256234	0.00140706	-0.00549024	0.00166092	-0.00889163	0.00769335	-115.854	100.552	44.76	0.687	0.005
367	Lim	16	12.13	7.3318	1.99222	0.0452735	0.0401746	0.0475464	-0.0235633	-0.00070669	0.0293613	0.0176107	0.00460722	-124.042	95.7072	58.04	0.703	0.044
368	Lim	17	9.31	7.70068	2.04131	0.051452	-0.0388036	-0.0122847	-0.0237234	0.0113211	0.0250933	-0.0154878	-0.0154097	-123.353	99.5414	53.1	0.632	0.005
369	Lim	18	4.03	7.76196	2.04924	0.0282933	0.0252765	0.0109223	-0.0127583	-3.75635e-05	0.0182762	-0.0153635	0.00106426	-125.657	98.4872	39.64	0.686	0.003
370	Lim	19	12.35	7.62525	2.03146	0.079697	0.0290173	0.0487648	-0.0296112	-4.5832e-05	-0.00624768	0.0241997	-0.0284771	-126.813	101.911	56.08	0.666	0.026
371	Lim	2	3.71	6.81636	1.91933	0.0322283	-0.00217492	0.018787	-0.00503757	-0.00801132	0.00620068	0.0126042	0.0165632	-120.333	93.7828	46.58	0.597	0.001
372	Lim	20	2.48	7.6437	2.03388	0.0559095	-0.00664673	-0.00789034	-0.00984584	0.00849291	0.00415658	0.000907899	-0.0170699	-124.934	100.049	55.04	0.605	0.004
373	Lim	3	2.7	6.99833	1.94567	-0.0159198	0.0142376	-0.00567375	-0.0134168	-0.0161472	0.00912754	-0.00985402	-0.00306388	-120.533	93.452	58.79	0.457	0.005
374	Lim	4	6.91	8.21482	2.10594	0.0284201	0.0415498	0.0131181	-0.023616	0.0237295	-0.0103854	0.00975404	-0.00866962	-122.049	94.9076	53.58	0.704	0.015
375	Lim	5	19.16	7.75008	2.0477	0.00283704	0.0497902	-0.030894	-0.0561026	0.0289373	-0.000782251	0.0232114	-0.0200916	-121.255	94.8722	61.25	0.726	0.005
376	Lim	6	5.16	8.13758	2.09649	0.0676473	-0.0277283	-0.0340986	-0.00785553	-0.00517653	0.00993122	-0.0121064	-0.00230294	-119.658	102.573	54.34	0.583	0.012
377	Lim	7	6.23	7.58395	2.02603	0.0917022	0.0153719	-0.000237419	-0.0212265	0.00504382	0.0135004	-0.00231263	-0.0236696	-122.321	94.8949	48.12	0.513	0.021
378	Lim	8	4.72	7.8091	2.05529	0.00448192	0.00457024	0.00323976	-0.016518	-0.030476	0.0125775	-0.000980567	0.000241216	-118.2	90.3635	49.13	0.597	0.011
379	Lim	9	9.6	8.00099	2.07957	0.0049519	0.0740675	-0.00398599	-0.0145225	-0.0235663	-0.0115467	-0.0165647	0.0129948	-124.168	93.4027	47.33	0.474	0.037
380	McI	1	6.34	9.93778	2.29634	0.00635536	0.0481068	-0.00844802	0.00106045	-0.0158527	0.00574596	-0.0199142	0.0228715	90.8291	-72.4707	189	0.483	0.019
381	McI	10	5.14	8.90473	2.18658	-0.0528268	-0.0543209	-0.00646693	0.00291855	-0.0123384	-0.00568958	-0.00156945	0.0166844	87.4074	-76.8095	187.65	0.592	0.027
382	McI	11	5.22	8.07649	2.08896	0.0143919	-0.0434261	0.0364476	-0.015173	-0.00846692	-0.0093101	0.00962355	-0.00539931	87.8091	-77.3818	150.98	0.31	0.027
383	McI	12	4.15	7.7875	2.05252	0.0893829	-0.00811716	-0.0200842	0.00812827	0.00925823	0.00138066	-0.011465	0.00735556	94.545	-77.6486	141.57	0.301	0.005
384	McI	13	9.41	8.47822	2.1375	0.0108507	0.0183298	0.0310095	-0.0299253	0.0233427	0.0116971	0.0044761	0.0261863	90.1049	-76.3788	149.48	0.189	0.006
385	McI	14	12.76	8.2125	2.10566	-0.0552892	-0.0296255	0.0177735	-0.0414617	0.00977318	0.0349713	0.00408088	-0.0121564	99.2106	-81.9553	99.59	0.352	0.034
386	McI	15	5.35	9.08058	2.20614	0.00595439	-0.00869751	0.020098	0.034039	0.00437956	-0.0122823	0.00792443	-0.00932202	89.2876	-79.202	144.25	0.277	0.014
387	McI	16	8.21	7.96258	2.07475	-0.00100328	0.00206328	0.0712353	0.0116021	-0.00314114	0.00296229	-0.00218058	0.00867781	91.0163	-76.0874	120.08	0.357	0.005
388	McI	17	4.94	9.70452	2.27259	0.0748761	0.0376864	-0.0213575	0.000165125	0.0168842	0.00422797	-0.00394207	0.0109439	95.8302	-78.1641	84.29	0.216	0.0005913
389	McI	18	10.25	9.03618	2.20124	0.0665777	-0.0321065	0.0480858	0.0159995	-0.00732699	-0.0293062	0.00625768	-0.00113434	83.4625	-69.5448	154.09	0.355	0.006
390	McI	19	7.7	8.03985	2.08441	-0.111756	0.0471146	-0.0216932	0.00688862	0.0221219	-0.0066502	0.0037491	0.00424887	88.5361	-78.2518	117.12	0.263	0.026
391	McI	2	17.72	9.30858	2.23094	-0.120539	-0.03399	0.0670746	-0.00888493	-0.0216169	0.00157494	0.0263348	0.00673368	90.8465	-74.598	114.27	0.389	0.005
392	McI	20	4.26	8.52431	2.14292	-0.0459752	-0.0264507	0.0138021	0.00784466	-0.0170768	0.0145088	-0.00415879	0.012037	89.3335	-74.3488	121.71	0.32	0.004
393	McI	3	4.02	8.53863	2.1446	-0.0509925	-0.0363795	0.0028727	0.00010275	-0.0200083	0.0117001	-0.00380066	0.00206644	88.9505	-71.0858	128.58	0.421	0.052
394	McI	4	6.47	8.70926	2.16439	0.010261	0.0321447	-0.0416998	0.00344917	0.0282466	0.00202085	1.56308e-05	-0.00179509	84.1409	-70.2593	160.06	0.393	0.005
395	McI	5	13.07	9.00277	2.19753	-0.0102132	-0.0182854	-0.00409396	0.0426639	0.0236785	0.0147732	0.00621719	-0.032452	84.5359	-68.6926	117.3	0.369	0.003
396	McI	6	8.83	7.15034	1.96716	-0.151643	0.00344257	0.000481161	0.00194175	-0.0235075	-0.00788855	-0.00899717	0.0107162	81.0126	-62.5877	155.21	0.364	0.003
397	McI	7	8.85	9.19952	2.21915	0.0201142	-0.0131115	-0.0139013	0.0047661	-0.0056368	0.0065212	-0.0407566	0.0114289	81.746	-74.8208	152.4	0.21	0.001
398	McI	8	9.78	8.09509	2.09126	-0.0675517	0.00106304	-0.0431966	-0.0186995	-0.0243046	-0.00872563	0.00465281	-0.0274543	95.4568	-78.0649	120.74	0.449	0.017
399	McI	9	4.84	7.39147	2.00033	-0.00296713	-0.063961	-0.00751364	-0.00389679	0.0138077	-0.0101237	0.00200622	-0.00251885	93.3565	-79.3309	127.33	0.316	0.006
400	Pre	1	6.16	10.6168	2.36243	0.115505	0.0272421	-0.00341736	-0.0127033	0.011888	0.00592859	0.00483608	0.0103675	-104.071	93.4191	83.6	0.921	0.086
401	Pre	10	16.59	9.92937	2.2955	0.157409	0.00850823	0.0220422	-0.00585889	-0.0174794	-0.00186668	-0.0374412	-0.00252567	-101.796	93.4414	57.75	0.553	0.029
402	Pre	11	5.19	9.10304	2.20861	0.10168	-0.00075618	0.0251317	-0.0148234	-0.0126381	-0.00186462	0.0105244	0.000537415	-105.064	93.7241	69.02	0.732	0.033
403	Pre	12	3.48	8.90471	2.18658	0.0767168	0.00687648	-0.0163101	0.000594882	-0.00721472	-0.00150306	0.0168519	-0.0190934	-104.394	90.5	62.96	0.754	0.14
404	Pre	13	9.03	9.37865	2.23844	0.133405	0.0113498	0.0095072	-0.0184965	0.00514654	0.0113332	0.022194	0.00469117	-108.65	91.2326	64.11	0.648	0.039
405	Pre	14	13.42	9.80395	2.28279	0.1182	-0.0135682	0.0261069	0.00193352	0.00888667	-0.0128405	0.0368726	0.00789612	-99.0896	87.4109	78.04	0.667	0.012
406	Pre	15	5.13	8.97979	2.19498	0.104516	-0.0134731	-0.0160042	-0.00830695	0.0150005	0.00649435	-0.00832198	-0.0011169	-107.01	98.5698	60.08	0.651	0.056
407	Pre	16	4.17	9.94554	2.29712	0.109919	0.00996484	-0.011807	-0.0109645	-0.0109201	-0.00307385	-1.27309e-05	-0.00348333	-111.298	93.2554	79.28	0.691	0.013
408	Pre	17	3.62	8.74216	2.16816	0.043285	-0.0221	0.0201433	-0.00197079	-0.0206573	-0.0030478	-0.00903957	-0.00243011	-109.788	93.0517	73.27	0.499	0.012
409	Pre	18	7.7	10.7847	2.37813	0.152256	0.0286165	-0.00112009	-0.00679276	-0.00431141	0.0103149	-0.00381354	-0.0100865	-107.275	96.0286	80.62	0.67	0.048
410	Pre	19	10.6	10.0587	2.30844	0.187284	-0.0173206	-0.00898621	-0.00444546	0.006155	-0.0107096	-0.00365145	-0.00222536	-109.585	88.8828	49.87	0.364	0.005
411	Pre	2	11.3	8.74404	2.16837	0.0586355	0.0188636	-0.0354457	0.0251172	-0.00401813	-0.0202642	0.0319099	-0.0108837	-112.86	100.379	67.7	0.549	0.01
412	Pre	20	9.92	9.04026	2.20169	0.111957	-0.00191025	0.0478112	-0.00792991	0.00804211	-0.0034704	-0.0101414	-0.0217191	-107.044	98.5678	72.16	0.632	0.025
413	Pre	3	7.51	9.17471	2.21645	0.0959854	0.0025187	-0.0241053	0.0123699	0.0180026	0.00109164	0.0235716	-0.0101344	-103.153	88.0656	60.24	0.571	0.032
414	Pre	4	5.51	9.7423	2.27648	0.102536	0.0266653	-0.00496845	0.0133389	0.0133029	-0.00472386	0.00995712	-0.0115547	-115.439	96.5363	78.96	0.583	0.035
415	Pre	5	6.34	8.70934	2.1644	0.0808941	0.0218793	-0.0312926	-0.022615	-0.0158705	-0.0035812	0.013153	-0.0168958	-108.188	90.9033	57.1	0.555	0.13
416	Pre	6	9.23	9.36547	2.23703	0.123239	-0.0572845	-0.00668151	-0.0187559	-0.0181699	0.00339968	0.0200951	-0.0102172	-106.357	89.2898	51.3	0.48	0.014
417	Pre	7	7.44	8.64891	2.15743	0.0413745	0.0239876	-0.0080365	0.0219863	-0.0251759	-0.0252317	0.0011037	-0.00542505	-112.284	100.342	51.31	0.547	0.008
418	Pre	8	11.75	2.76287	1.01627	0.0659415	0.0407381	-0.00305456	0.00638884	-0.000530289	-0.0462418	-0.002061	0.00938342	-107.18	99.9428	63.98	0.605	0.015
419	Pre	9	18.77	2.8308	1.04056	0.109154	0.0169776	0.0172528	0.0151502	0.0435254	-0.0395539	-0.0213527	0.0190709	-118.013	93.9216	49.84	0.472	0.018
420	Red	1	2.33	9.40428	2.24116	0.0648994	-0.0138418	0.0187595	-0.00674599	0.00702396	-0.00602855	0.00047677	-0.00327463	-104.644	86.6503	99.91	0.58	0.049
421	Red	10	10.19	8.64941	2.15749	0.0625248	-0.0136419	0.0195391	-0.0204483	0.0272815	0.0239129	0.019108	-0.0181447	-101.318	85.8509	95.5	0.53	0.068
422	Red	11	7.43	9.29752	2.22975	-0.0138224	-0.000651582	-0.0110973	0.0238156	0.0234416	0.00435851	0.0175383	0.0207294	-112.546	96.1043	91.71	0.503	0.089
423	Red	12	2.19	9.17035	2.21598	0.0431004	-0.026869	-0.00119701	-0.00790305	0.00896933	-0.0052322	0.0104028	-0.00197358	-107.733	87.2144	95.88	0.456	0.072
424	Red	13	5.26	8.83313	2.17851	0.0410333	-0.0276577	-0.00676558	0.0299771	-0.00380878	0.00218285	0.00964823	0.0132398	-102.596	86.9253	76.77	0.553	0.041
425	Red	14	14.16	8.28605	2.11457	0.0141098	0.011902	0.00110642	-0.035788	0.0316813	0.0191292	0.0255763	-0.0292276	-98.927	90.6913	80.96	0.419	0.007
426	Red	15	3.21	8.68365	2.16144	0.0540676	-0.0504695	-0.0109872	0.000191611	-0.00239026	0.00368484	-0.000437812	-0.00722562	-106.345	90.9381	98.81	0.575	0.116
427	Red	16	4.55	9.04327	2.20202	0.0878756	-0.00643491	-0.00226215	-0.00846897	0.00845569	0.00119574	-0.0112646	-0.0165228	-107.67	88.1097	72.87	0.533	0.096
428	Red	17	3.95	8.42471	2.13117	0.0504049	0.00654964	0.0107481	-0.0218975	0.0163637	0.00764911	-0.00636956	-0.00676007	-100.134	89.7464	78.15	0.713	0.061
429	Red	18	8.44	8.40658	2.12901	0.0302572	0.0495073	0.0089921	-0.0330937	0.00454923	-0.0010186	0.0246071	-0.00323748	-107.894	93.8868	81.8	0.523	0.094
430	Red	19	5.44	9.51741	2.25312	0.089102	-0.016055	-0.000217946	0.00762897	-0.0105354	-0.0160585	-0.00311575	-0.0211574	-105.548	89.0993	107.21	0.619	0.061
431	Red	2	3.83	8.88783	2.18468	0.0224135	-0.00512167	-0.0216594	0.00325656	0.0202186	-0.0170215	-0.0115191	0.00808005	-116.223	88.4218	90.76	0.597	0.05
432	Red	20	1.34	8.90511	2.18662	0.0151705	-0.0180254	-0.00122099	0.0142497	0.000466148	-0.00267634	-0.00936557	0.005212	-104.899	92.4522	105.72	0.574	0.101
433	Red	3	3.76	9.17626	2.21662	0.0607007	-0.00424527	-0.0095645	0.00505304	0.0113427	0.0172588	-0.00449786	0.0136872	-102.74	74.3278	57.16	0.359	0.065
434	Red	4	3.6	8.69528	2.16278	-0.0138618	0.0108878	-0.0141329	-0.0173544	0.00559397	0.00734136	-0.0151868	-0.0107829	-106.469	96.5164	46.48	0.269	0.054
435	Red	5	4.92	8.15938	2.09917	0.0220298	0.00965033	-0.0332682	0.0197388	0.0205373	-0.00145717	0.00154126	-0.00833898	-94.702	91.3561	55.66	0.411	0.06
436	Red	6	4.11	8.55797	2.14686	0.061908	-0.0545746	-0.00647408	0.00460608	-0.00057389	-0.00911134	0.00325749	0.00131909	-103.273	73.61	42.18	0.473	0.049
437	Red	7	3.28	9.1192	2.21038	0.0534493	-0.00773575	-0.0150069	0.00024592	0.0212893	0.00889668	0.00375693	0.00216622	-113.742	91.2106	82.8	0.413	0.056
438	Red	8	4.19	8.20492	2.10473	0.0467598	0.000450333	-0.0178184	-0.0203043	0.00729523	0.0107659	0.00150015	-0.0212906	-95.0504	87.1539	55.61	0.323	0.021
439	Red	9	1.2	8.3763	2.12541	0.00843767	-0.00579347	-0.00330624	0.00879816	-0.00647368	-0.0112653	0.006599	0.00101525	-102.772	84.3989	62.63	0.447	0.051
440	Rhe	1	9.69	8.9737	2.1943	0.0806057	0.0600049	0.00868154	0.0219919	-0.015232	0.0204311	0.00486362	-0.0203708	-70.0119	37.6578	88	1.127	0.197
441	Rhe	10	6.05	11.0394	2.40147	0.0836732	0.0210249	0.00519962	-0.00120403	0.0196941	0.0200648	0.00315199	-0.0138579	-80.3912	50.6673	93	0.95	0.221
442	Rhe	11	5.76	9.06922	2.20489	0.0429646	0.00541459	-0.0130023	-0.0139326	-0.0250613	-0.00732021	0.00503066	-0.030323	-94.3295	46.3919	93.93	0.977	0.179
443	Rhe	12	13.85	8.98075	2.19508	0.04326	0.0567591	-0.00970757	0.0410168	-0.0290784	-0.00533975	-0.0164349	-0.0135878	-86.1627	48.4977	111.85	0.837	0.024
444	Rhe	13	3.54	10.0897	2.31151	-0.018068	0.0417375	0.0146758	-0.00709611	0.0130664	-0.0106632	-0.00804716	-0.00505631	-98.6343	54.0292	91.23	0.756	0.027
445	Rhe	14	3.05	9.07453	2.20547	0.0501883	-0.0159057	-0.0101494	-0.00293119	-0.0237847	-0.00523021	0.00338227	-0.0103204	-95.2439	63.3445	109.86	0.98	0.188
446	Rhe	15	3.28	9.77295	2.27962	0.05563	-0.00672467	0.0151615	-0.0147217	-0.00891898	0.0138029	-0.00567874	0.0053676	-92.4262	63.1245	163.73	0.881	0.097
447	Rhe	16	2.05	11.7472	2.46362	0.0396949	0.0109037	-0.000633409	0.0169165	0.0063018	0.0053265	0.00940994	-1.51332e-05	-80.3973	45.3855	142.69	1.042	0.299
448	Rhe	17	7.56	11.1637	2.41267	0.0619763	0.0520948	0.0342567	0.0127181	-0.0213282	0.00814191	0.000367495	-0.00843802	-80.4839	57.2031	146.89	1.037	0.159
449	Rhe	18	4.63	11.0127	2.39905	0.0516789	-0.00877626	-0.0363756	-0.010969	0.00810812	-0.0056053	-0.0132876	-0.00509962	-92.3154	53.1285	141.04	0.797	0.133
450	Rhe	19	9.11	9.13694	2.21233	0.0894679	-0.0123669	0.0549898	0.0115187	-0.0170068	-0.00389728	0.0061381	0.00968026	-91.3262	51.3238	111.29	0.942	0.259
451	Rhe	2	6.59	10.9768	2.39579	0.0728413	-0.0383225	-0.0214974	-0.00756561	0.01889	-0.0148221	-0.0115205	-0.00345273	-72.9095	49.3403	89.44	0.719	0.14
452	Rhe	20	9.82	9.01111	2.19846	0.0124913	0.079693	0.0163386	0.0017137	-0.0032993	0.0272532	-0.00393718	0.0142848	-86.2472	47.19	103.51	0.781	0.278
453	Rhe	3	11.92	8.7604	2.17024	0.067857	0.0663639	0.00450928	0.0100293	-0.0204275	0.0327196	0.0169748	-0.0160213	-85.6337	63.3647	123.6	1.129	0.165
454	Rhe	4	2.35	10.0167	2.30425	0.0181045	-0.00559974	-0.00603501	0.0208673	0.0145393	0.00480276	-0.0062965	0.00100225	-78.2386	44.8441	111.29	0.606	0.019
455	Rhe	5	5.47	9.18027	2.21706	0.048044	0.0353239	-6.21855e-05	0.0294877	-0.0130769	-0.00324391	0.0107946	-0.0115065	-79.3394	47.0511	119.38	1.038	0.183
456	Rhe	6	6.48	9.75723	2.27801	-0.000303679	0.0544205	-0.01004	0.0196024	-0.0119471	-0.0218935	-0.00739515	0.00888651	-79.4133	41.4266	90.25	0.785	0.131
457	Rhe	7	15.93	11.2793	2.42297	0.0897317	0.0895427	-0.0121395	0.0070185	-0.0305965	0.0290768	0.0010021	-0.00721819	-92.015	42.4391	114.56	0.995	0.157
458	Rhe	8	9.73	11.3261	2.42711	0.102633	0.0606445	-0.0153952	-0.0240807	0.00272118	0.0130279	0.010683	0.00790443	-86.5509	50.6528	101.97	0.896	0.043
459	Rhe	9	5.71	10.8504	2.3842	0.0890857	-0.0245899	-0.012211	-0.0132236	-0.0240874	0.00919881	-0.00287457	0.0016309	-96.6815	57.2011	124.43	0.737	0.093
460	Sir	1	5.17	9.13894	2.21254	0.053489	0.0204379	0.0142164	0.0105774	0.0126034	0.0174007	-0.00312592	-0.0189257	70.8396	-50.3724	118.03	0.662	0.009
461	Sir	10	2.51	9.15887	2.21472	0.0176979	0.0102519	-0.00279021	0.0101201	0.00246869	0.00227426	-0.0161679	-0.0095659	73.9193	-51.4604	104.06	0.576	0.03
462	Sir	11	10.4	10.3485	2.33684	0.128143	0.00178855	0.0305807	-0.00439769	-0.00372715	0.00760092	0.0166493	0.0212922	74.0476	-52.8087	93.16	0.661	0.006
463	Sir	12	8.83	9.94668	2.29724	0.045998	0.03305	0.0211094	-0.0383769	0.0120522	-0.00250469	0.0165879	-0.0185925	66.052	-40.8083	143.54	0.879	0.35
464	Sir	13	18.71	8.28298	2.1142	-0.0500372	0.0996437	-0.0132859	-0.0200592	0.00746196	-0.0224604	0.0164573	0.0342907	67.4842	-48.4166	119.47	0.71	0.087
465	Sir	14	5.85	10.6978	2.37004	0.0903463	0.0122884	0.0339792	0.0154151	0.000746931	0.00174443	-0.0116255	0.0126365	58.6977	-35.3092	196.97	1.056	0.156
466	Sir	15	4.71	8.74153	2.16808	0.0726747	-0.000339246	-0.00836474	0.0241618	-0.00950041	-0.0138664	0.00166119	-0.0125599	74.6505	-53.3463	99.91	0.514	0.068
467	Sir	16	6.46	9.90818	2.29336	0.0643096	0.00853427	0.022674	-0.00134005	0.0130232	0.0220398	-0.00895639	0.0212801	75.2586	-53.1654	99.05	0.593	0.018
468	Sir	17	4.1	9.11456	2.20987	0.0730674	0.00165769	-0.0221387	0.0102703	0.0188672	0.00408738	-0.00718973	0.00107512	73.571	-52.3308	111.73	0.56	0.015
469	Sir	18	5.19	8.99323	2.19647	0.0666165	-0.0157577	0.0115023	0.0282522	-0.0132837	-0.00473577	-0.00627097	-0.0102047	70.0207	-47.9004	121.18	0.785	0.364
470	Sir	19	8.77	7.93073	2.07074	-0.0651961	-0.0221773	-0.0265205	-0.0287106	0.00929596	-0.00817145	0.0148172	-0.0258312	71.6536	-47.2201	131.97	0.834	0.081
471	Sir	2	5.58	8.72497	2.16619	0.0920429	0.0175751	0.0335393	0.000715809	0.000290756	-0.0130314	-0.00597271	-0.00932659	67.9915	-44.9706	145.2	0.667	0.104
472	Sir	20	7.47	9.58478	2.26018	0.0437187	0.011076	0.0138228	-0.0246756	-0.0129927	-0.0232284	0.0223985	-0.0108083	72.7905	-54.4354	108.94	0.442	0.012
473	Sir	3	7.78	8.43217	2.13205	0.0965747	0.00231046	0.0405209	-0.00664386	-0.013541	0.0192887	-0.00886855	0.000686086	73.405	-45.5392	144.72	0.735	0.11
474	Sir	4	4.33	10.0702	2.30958	0.0932047	0.0257569	0.0187016	0.0124528	-0.010499	-0.00335217	0.00452401	-0.00623326	71.8048	-53.4421	126.63	0.56	0.01
475	Sir	5	9.82	8.98555	2.19562	0.0884712	-0.0208953	0.00514416	-0.0169626	0.0182608	-0.00209173	-0.0252426	-0.0170275	71.7668	-48.1047	138.85	0.554	0.015
476	Sir	6	8.06	10.9785	2.39594	0.0130873	0.0145589	0.00214341	0.0415462	0.0172629	-0.00131456	0.00152859	-0.0193105	76.0694	-58.3709	123.37	0.653	0.046
477	Sir	7	7.13	8.65749	2.15842	0.0556124	-0.0467921	-0.00222787	0.0265701	0.0094027	-0.020019	0.00112	0.0112802	75.6251	-54.9204	134.51	0.758	0.012
478	Sir	8	7.58	9.16138	2.215	0.0934651	0.0311644	0.0265949	-0.00437705	0.00213204	0.00874435	-0.0118607	0.0256313	73.6859	-58.876	115.22	0.44	0.125
479	Sir	9	3.94	9.20361	2.2196	0.072928	0.0126367	0.00102283	-0.0174049	-0.0195417	-0.00737013	0.000708828	-0.0100576	74.4779	-52.9148	139.33	0.9	0.041
480	Sta	1	6.7	351963	12.7713	0.0337732	-0.0798462	-0.00126228	-0.0107975	0.00308274	0.00902859	0.00755007	0.00180321	96.8932	-81.0723	107.23	0.53	0.013
481	Sta	10	6.14	7.87635	2.06387	-0.0754342	0.0163397	-0.0134763	-0.0251218	-0.0091075	0.0119773	0.011235	0.0112931	88.5661	-73.4895	131.76	0.509	0.052
482	Sta	11	11.42	6.58913	1.88542	-0.0872703	-0.0252221	0.00511058	-0.0187529	-0.010192	0.040443	0.0108703	-0.0137394	87.8968	-74.9181	139.69	0.733	0.062
483	Sta	12	27.49	7.28374	1.98564	-0.122361	0.0112726	0.040766	-0.0657843	-0.00217508	0.0375674	-0.0168834	-0.0142846	90.5769	-72.0852	159.35	0.731	0.165
484	Sta	13	13.52	9.02539	2.20004	-0.0472531	0.0147326	-0.010409	-0.0530786	-0.0032918	-0.0105218	-0.0282023	-0.00361984	97.7582	-79.1816	113.82	0.596	0.041
485	Sta	14	17.06	7.70155	2.04142	-0.121748	0.0395654	-0.0256454	-0.0283333	-0.0353116	-0.00271384	0.0212824	0.0147598	103.483	-88.496	87.12	0.326	0.009
486	Sta	15	3.64	7.65018	2.03473	-0.0349307	-0.0396007	-0.0215947	-0.0105537	0.00210739	0.00733009	-0.0118862	0.00668631	105.023	-87.7779	77.98	0.433	0.009
487	Sta	16	14.73	8.55311	2.1463	-0.0478813	0.0381508	0.00709312	-0.0501678	0.0245589	-0.0147278	-0.0182604	-0.012213	103.239	-87.0134	96.88	0.613	0.033
488	Sta	17	5.12	8.7653	2.1708	0.0171261	-0.0304884	-0.013693	-0.00512607	-0.0117873	0.00587968	-0.0211803	-0.0115722	94.5083	-75.8027	134.39	0.586	0.014
489	Sta	18	22.33	7.70481	2.04184	-0.0224071	-0.0916128	-0.0477823	2.5522e-06	-0.0447386	0.026156	0.0164096	0.00929915	98.1311	-81.3736	108.35	0.537	0.014
490	Sta	19	8.06	7.3271	1.99158	-0.0580033	-0.0310601	0.0394877	-0.00355302	-0.0118466	0.0141122	-0.0205134	0.0186314	103.201	-90.4647	76.32	0.508	0.023
491	Sta	2	14.5	7.91545	2.06882	-0.0723482	-0.062563	0.00234213	-0.0280487	0.00120568	8.00185e-05	-0.0254628	-0.0266111	101.518	-84.7153	95.45	0.503	0.014
492	Sta	20	6.83	7.28361	1.98563	-0.0606405	-0.0452534	-0.0226389	-0.0106972	0.0129715	0.0104232	-0.00427908	-0.0194821	95.6424	-77.1465	144.99	0.701	0.022
493	Sta	3	10.07	8.44506	2.13358	-0.00651408	-0.0720155	-0.0218898	-0.00179339	-0.0236818	0.0250863	-0.00725004	-0.00827144	99.7521	-82.6414	120.93	0.636	0.015
494	Sta	4	1.73	9.61027	2.26283	-0.0138228	-0.0132185	0.0178736	-0.00303474	0.00077091	-0.0156166	-0.00291816	-0.000101719	98.3285	-79.7489	108.8	0.546	0.015
495	Sta	5	4.63	7.98978	2.07816	-0.0333799	0.0121148	-0.0114678	-0.0266778	-0.00125055	0.0145116	0.0137461	-0.0146412	99.823	-80.0957	125.3	0.86	0.025
496	Sta	6	19.49	6.59387	1.88614	-0.0410523	-0.0826112	0.00748853	0.00643854	-0.0314031	0.0343237	0.0287089	0.00978618	99.4882	-80.5707	141.02	0.727	0.047
497	Sta	7	8.09	6.94051	1.93738	-0.0201995	-0.0664083	-0.0114697	0.015656	-0.00520482	-0.0143614	0.0120399	0.0174139	94.9462	-77.3838	119.81	0.545	0.024
498	Sta	8	9.07	7.4057	2.00225	-0.0521952	0.00213564	-0.00853665	-0.0391505	-0.0187896	-0.0159184	-0.0096743	0.0189385	98.9365	-87.799	98.78	0.59	0.041
499	Sta	9	4.35	8.39926	2.12814	-0.0416077	-0.00294629	-0.0284002	0.00130123	0.0198393	-0.00150282	-0.0108857	-0.00989391	106.948	-88.9715	90.56	0.743	0.019
500	Vis	1	3.22	8.00533	2.08011	-0.0363664	0.0530167	-0.0155762	0.00137245	0.00928731	0.00241155	0.00583443	0.00262887	92.79	-74.9458	93.08	0.506	0.011
501	Vis	10	3.22	8.00533	2.08011	0.0360553	-0.000250724	-0.0123772	0.00175348	0.0208428	0.00684213	0.00914084	0.0085962	98.537	-91.5042	102.45	0.333	0.01
502	Vis	11	3.81	6.05729	1.80126	0.0629966	-0.0347847	-0.0199025	0.00775077	-0.00910643	0.00017057	0.00125643	-0.0186898	87.9998	-89.4809	73.88	0.42	0.027
503	Vis	12	1.25	5.25353	1.6589	-0.0163701	0.0166158	-0.00747933	0.0125787	-0.00474196	0.00128445	0.006138	0.00460611	87.1188	-89.4859	84.24	0.45	0.104
504	Vis	13	7.09	7.71947	2.04375	-0.0183195	0.0184634	0.000277878	0.0358589	-0.00110626	0.00131425	-0.0231086	-0.00763951	96.4248	-88.6959	78.91	0.437	0.018
505	Vis	14	5.28	6.52223	1.87522	0.0290992	-0.0230673	-0.004077	0.0197357	-0.0285133	0.00324023	0.0019121	0.00843022	89.038	-81.811	71.94	0.75	0.069
506	Vis	15	3.66	6.26839	1.83552	-0.0363664	0.0530167	-0.0155762	0.00137245	0.00928731	0.00241155	0.00583443	0.00262887	92.79	-86.6885	53.1	0.526	0.04
507	Vis	16	15.59	6.37859	1.85295	0.00944078	0.0847812	0.0281982	0.0304782	0.00479016	0.0189399	-0.00377874	-0.0289079	92.0764	-78.6467	93.25	0.476	0.016
508	Vis	17	10.47	6.86048	1.92578	-0.0167954	-0.00811594	-0.0672424	0.00386476	0.00524968	0.0182386	-0.010039	0.0226652	89.3691	-81.3214	83.42	0.885	0.044
509	Vis	18	8.03	6.18049	1.8214	0.00747979	0.0439166	-0.0396194	0.022794	-0.0243194	0.00122832	0.00493417	-0.0134986	87.2758	-81.0272	84.2	0.33	0.019
510	Vis	19	6.32	6.3174	1.84331	0.0169493	0.0442254	0.0184777	0.0196013	0.0208014	-0.00113502	0.00583101	-0.0154846	88.2336	-71.6362	137.11	0.621	0.065
511	Vis	2	7	6.1375	1.81442	-0.0517624	-0.0173883	0.044808	0.00628816	-0.00419465	-0.0150087	0.0156832	0.0101093	85.6598	-82.1605	80.98	0.336	0.011
512	Vis	20	7.88	6.07846	1.80475	-0.0140945	-0.0309536	-0.00276486	0.0183994	-0.0146198	0.011192	-0.0232931	0.0285992	78.1123	-84.2232	58.23	0.581	0.0007814
513	Vis	3	10.68	5.99615	1.79112	-0.105757	0.0468708	-0.000959267	-0.000558075	-0.00621121	-0.0167951	-0.0282558	-0.0094304	85.4319	-70.4788	125.52	0.504	0.048
514	Vis	4	9.83	6.72129	1.90528	0.021178	0.0328968	-0.0224193	-0.0157518	0.0136102	-0.0194566	0.0292741	-0.0207939	86.3609	-74.9458	93.08	0.506	0.011
515	Vis	5	12.15	6.25423	1.83326	-0.0827686	0.0537323	0.0246384	-0.00904225	-0.0052864	-0.00288896	0.0252269	0.0246585	89.4688	-79.0448	84.2	0.492	0.044
516	Vis	6	10.56	5.22017	1.65253	-0.118213	0.0276952	-0.0211092	0.0245687	-0.0270405	0.0132479	0.00475624	0.00583495	76.6896	-74.8533	81.76	0.729	0.127
517	Vis	7	9.94	6.86281	1.92612	-0.0530023	0.028264	0.0269084	0.00084769	0.00505884	-0.0329905	0.014077	-0.0194215	87.2374	-70.3713	101.77	0.457	0.022
518	Vis	8	7.95	6.34984	1.84843	-0.0443195	-0.0233487	0.0304242	-0.016075	-0.0251085	-0.0132987	0.0154536	-0.0216796	84.8232	-77.3586	74.66	0.507	0.019
519	Vis	9	10.04	6.37973	1.85313	-0.131828	-0.000414768	-0.0121195	0.00633438	-0.00709232	-0.00811666	0.00195153	0.0387744	85.4304	-73.4609	76.31	0.504	0.035
520	Whe	1	7.29	11.1796	2.41409	-0.0413838	0.00914084	-0.0152156	-0.0110615	-0.0354302	0.00269304	-0.00565339	0.0163082	91.2383	-75.3556	73.28	0.531	0.016
521	Whe	10	7.84	9.92311	2.29487	-0.0924636	-0.0665796	-0.00404466	0.00798858	0.0200634	0.00511711	0.00230409	0.00471772	-101.524	69.1641	150.28	1.383	0.026
522	Whe	11	6.84	9.84772	2.28724	0.0137601	-0.0509832	-0.000697832	-0.00884819	-0.0270912	0.0171061	-5.22308e-05	0.00858852	-114.543	78.2702	123.4	0.949	0.004
523	Whe	12	2.13	10.3171	2.3338	0.0225179	0.000195147	-0.0107056	0.0117101	0.000351647	-0.00486895	0.00938437	0.0130021	-118.542	88.1452	121.88	0.891	0.028
524	Whe	13	5.33	10.3023	2.33237	0.0509698	-0.0570714	-0.00747127	0.00137957	0.00898292	-0.0166729	0.00714407	0.00106061	-117.725	83.6318	121.15	0.843	0.014
525	Whe	14	5.13	8.85002	2.18042	-0.084806	0.017793	-0.0286854	-0.0119648	-0.0144245	-0.00446565	0.00473051	-0.0092284	-113.32	75.5976	92.2	0.723	0.015
526	Whe	15	9.5	9.76541	2.27885	-0.0391946	-0.00864379	-0.0595673	0.0141337	0.0140975	-0.00121708	-0.0234251	-0.00140014	-101.714	72.3953	106.26	0.721	0.038
527	Whe	16	2.73	10.5214	2.35341	0.0610573	-0.0191397	-0.000705911	0.00407932	-0.000846434	0.00271291	-0.0131662	0.0121057	-116.316	79.4852	126.32	0.983	0.019
528	Whe	17	14.37	9.9935	2.30194	0.0364318	-0.0405129	-0.0453776	-0.0067067	0.00164391	0.00193015	-0.0411704	-0.00635336	-127.722	87.6407	102.71	0.76	0.036
529	Whe	18	7.68	9.73751	2.27599	-0.0214172	-0.0528859	-0.0276861	-0.0199142	0.0102231	0.00955047	-0.0210224	0.00286984	-114.325	90.1067	109.8	0.874	0.07
530	Whe	19	6.63	11.2273	2.41835	0.0518513	0.00257585	0.014812	0.0136551	0.0105582	0.0118501	-1.29486e-05	0.0329219	-107.246	68.1328	128.46	0.859	0.027
531	Whe	2	4.37	10.3803	2.33991	-0.000230982	0.0281973	0.0162642	-4.60128e-05	0.0142883	-0.0138659	-0.0240397	0.00973117	-116.872	73.7681	119.07	0.714	0.039
532	Whe	20	4.46	10.0658	2.30914	-0.000290164	-0.0441327	0.0170551	-0.00861761	0.0137126	-0.0162238	0.00236282	-0.00785454	-114.416	85.7102	103.31	0.684	0.037
533	Whe	3	10.03	10.0173	2.30432	-0.0226065	-0.0546433	-0.0533936	0.0243182	0.0106592	-0.0112976	-0.00426311	0.0148623	-115.556	91.8688	112.95	0.79	0.018
534	Whe	4	5.18	10.2054	2.32292	-0.0277585	0.00311951	0.000805577	0.0159345	-0.0213458	-0.0214951	0.00159256	-0.0128179	-115.463	85.2616	130.66	0.942	0.097
535	Whe	5	7.72	8.88963	2.18489	0.0322362	-0.0147663	0.0386571	0.0259816	-0.00514219	-0.0252953	0.0064796	0.00477298	-109.4	83.7974	155.91	0.938	0.012
536	Whe	6	3.23	9.47905	2.24908	-0.0458055	-0.0333839	-1.3546e-05	-0.0170118	0.00669498	0.00974636	-0.00250728	-0.00764516	-116.33	79.7923	116.17	1.132	0.028
537	Whe	7	6.33	10.3506	2.33705	-0.00413162	-0.0734881	-0.0150341	-0.0135641	-0.0110348	-0.00315382	-0.00765462	0.000691651	-106.265	77.1491	158.02	1.171	0.03
538	Whe	8	3.22	9.7314	2.27536	-0.0416326	-0.0348008	0.00925173	-0.000471307	-0.0171977	-0.00148154	-0.00219917	-0.0114831	-89.6631	69.5832	116.48	1.198	0.015
539	Whe	9	3.68	9.73337	2.27556	0.0461597	-0.0482791	-0.0129134	-0.00367864	0.00305809	-0.0114342	-0.00537058	-0.00352798	-81.5743	68.3155	112.08	0.912	0.037
