# Supplementary material for: Can you make morphometrics work when you know the right answer? Pick and mix approaches for apple identification
Source: PLoS One. 2018 Oct 15;13(10):e0205357. doi: 10.1371/journal.pone.0205357 (PMC6188776; doi:10.1371/journal.pone.0205357)
Supplement: S2 File — (XLSX) [file pone.0205357.s013.xlsx]

## Sheet: Sheet1
cultivar	repl	diameter	length	colourcalyx	colourside	weight	calyxArea	eyeArea
Ada	1	6.915	7.597	-84.2587	71.475	121.63	1.361	0.585
Ada	2	7.213	7.241	-105.839	82.1428	118.93	1.246	0.164
Ada	3	7.464	7.629	-96.3361	84.6439	145.68	1.153	0.049
Ada	4	6.441	5.965	-110.138	80.2559	85.14	1.022	0.1
Ada	5	7.655	7.034	-96.079	79.5161	138.58	1.212	0.088
Ada	6	6.491	6.749	-103.018	77.494	102.13	1.068	0.159
Ada	7	7.241	7.347	-89.5362	72.2989	123.32	1.191	0.173
Ada	8	7.655	7.868	-70.8759	67.7407	153.08	1.367	0.203
Ada	9	7.628	7.188	-83.8262	65.8194	142.9	1.423	0.188
Ada	10	7.276	8.53	-92.3282	58.5363	135.93	1.109	0.096
Ada	11	6.527	6.924	-70.7222	50.0624	98.7	1.059	0.178
Ada	12	6.29	6.568	-82.1328	65.2741	93.82	1.232	0.385
Ada	13	6.798	8.218	-97.0225	70.8138	115.36	0.678	0.072
Ada	14	7.281	7.449	-83.4427	77.8649	129.47	1.424	0.215
Ada	15	6.583	6.521	-96.1777	74.9549	97.68	1.209	0.204
Ada	16	7.744	7.516	-99.4289	75.4159	142.29	1.088	0.203
Ada	17	7.512	8.784	-105.58	72.3843	152.68	1.16	0.057
Ada	18	6.442	6.142	-94.1533	75.638	93.94	1.042	0.09
Ada	19	6.812	7.875	-98.2755	73.6448	129.15	1.101	0.006
Ada	20	7.39	7.757	-90.4032	66.2583	139.55	0.985	0.008
Arl	1	6.132	5.812	104.624	-86.5238	107.7	0.519	0.04
Arl	2	6.932	6.11	101.418	-76.2844	144.1	0.609	0.023
Arl	3	6.502	5.226	97.2613	-78.8553	117.49	0.552	0.041
Arl	4	6.576	6.096	93.5912	-73.2227	129.1	0.596	0.075
Arl	5	6.262	5.548	99.98	-81.3595	99.67	0.527	0.037
Arl	6	6.464	5.972	90.3567	-73.9271	120.36	0.654	0.051
Arl	7	6.748	6.304	91.1875	-73.4247	149.49	0.727	0.064
Arl	8	6.232	5.562	92.7658	-77.9961	102.15	0.52	0.034
Arl	9	5.308	5.566	99.2766	-79.1324	81.86	0.469	0.002
Arl	10	6.542	6.186	88.7025	-70.8913	132	0.7	0.02
Arl	11	7.082	6.824	82.5486	-63.4991	178.07	0.568	0.034
Arl	12	6.216	5.872	92.0515	-73.4705	114.99	0.408	0.087
Arl	13	5.842	5.786	92.8858	-74.868	97.5	0.497	0.047
Arl	14	7.122	6.766	81.5009	-59.6539	167.38	0.728	0.055
Arl	15	6.462	5.932	83.5532	-63.7661	129.5	0.586	0.047
Arl	16	6.732	6.272	78.0551	-60.1846	149.45	0.764	0.049
Arl	17	5.904	5.532	85.0043	-68.4881	96.11	0.526	0.012
Arl	18	6.096	5.706	83.3863	-66.6028	109.74	0.505	0.031
Arl	19	6.256	5.874	80.4799	-68.1098	122.79	0.545	0.065
Arl	20	6.512	6.42	89.0001	-72.7228	132.7	0.589	0.002
Bea	1	7.421	6.472	-85.9925	99.8933	117.68	0.514	0.017
Bea	2	6.868	6.744	-88.999	90.0984	111.05	0.562	0.02
Bea	3	6.544	6.472	-79.6941	98.6163	96.75	0.434	0.012
Bea	4	6.494	5.985	-97.6	95.6268	91.58	0.393	0.037
Bea	5	7.484	6.915	-98.8539	88.5806	138	0.508	0.081
Bea	6	5.854	5.056	-92.1824	100.727	65.88	0.491	0.052
Bea	7	6.281	6.391	-79.4028	102.378	87.16	0.426	0.011
Bea	8	6.597	6.126	-99.8449	103.399	91.36	0.42	0.017
Bea	9	6.845	5.797	-105.138	98.859	96.09	0.454	0.052
Bea	10	6.003	5.56	-92.4361	100.355	78.29	0.393	0.034
Bea	11	6.649	5.874	-86.4324	97.3482	89.22	0.452	0.028
Bea	12	5.647	5.024	-84.3912	94.7699	62.18	0.444	0.012
Bea	13	5.85	4.835	-90.3216	97.8027	62.84	0.503	0.086
Bea	14	6.972	6.065	-99.0713	98.7325	99.6	0.493	0.041
Bea	15	6.36	5.773	-81.5942	91.5574	78.5	0.445	0.01
Bea	16	5.58	5.181	-91.747	88.5097	66.35	0.377	0.008
Bea	17	6.897	6.428	-96.3161	89.9993	107.69	0.514	0.077
Bea	18	6.303	6.445	-98.3972	98.0415	97.41	0.376	0.009
Bea	19	6.128	5.591	-89.6688	102.508	79.73	0.441	0.005
Bea	20	6.933	6.459	-88.2583	106.905	109.77	0.572	0.058
Boi	1	8.859	8.167	-88.4633	69.1312	198.84	1.407	0.046
Boi	2	8.396	7.049	-97.5957	78.1006	171.84	1.465	0.131
Boi	3	8.52	6.477	-105.366	76.1242	166.47	1.507	0.409
Boi	4	9.779	8.388	-107.819	84.2837	250.38	1.871	0.359
Boi	5	8.424	7.238	-111.819	88.641	173.58	0.928	0.266
Boi	6	8.607	7.581	-107.683	95.1859	199.93	2.511	0.475
Boi	7	7.796	6.092	-108.293	87.2678	126.18	1.013	0.12
Boi	8	8.58	7.55	-109.194	77.2962	178.32	1.484	0.034
Boi	9	9.075	7.329	-104.505	82.1691	181.24	1.857	0.345
Boi	10	8.545	6.684	-99.8042	78.9678	164.52	1.076	0.1
Boi	11	9.412	7.912	-103.644	82.8413	209.84	1.334	0.038
Boi	12	8.008	6.929	-106.402	88.3318	153.7	1.14	0.059
Boi	13	8.579	6.945	-104.445	79.0912	167.31	0.988	0.283
Boi	14	8.613	6.395	-109.03	80.1128	167.47	1.27	0.163
Boi	15	9.358	8.384	-113.227	89.64	233.1	1.31	0.065
Boi	16	9.138	6.651	-108.028	83.4713	189.03	1.6	0.271
Boi	17	8.835	7.509	-108.826	91.2163	201.66	1.266	0.035
Boi	18	8.583	7.119	-96.6819	88.2202	173.44	1.173	0.138
Boi	19	8.755	7.012	-103.755	76.8247	176.05	1.367	0.314
Boi	20	9.371	7.185	-101.746	91.0382	206.42	1.412	0.107
Bov	1	7.034	6.389	-122.584	95.4862	148.14	0.82	0.03
Bov	2	7.865	6.98	-106.559	92.9929	122.22	1.524	0.249
Bov	3	8.645	7.708	-98.9006	81.5646	160.77	1.258	0.063
Bov	4	7.663	6.86	-114.408	81.0561	149.85	1.207	0.121
Bov	5	9.12	8.258	-104.487	82.0372	210.45	1.19	0.135
Bov	6	8.633	7.608	-98.6201	72.7332	169.51	1.285	0.325
Bov	7	8.829	8.016	-94.5499	75.3601	221.19	1.572	0.293
Bov	8	7.422	6.929	-97.8175	83.3533	144.41	1.122	0.069
Bov	9	7.949	6.99	-99.5244	76.8376	147.2	1.125	0.166
Bov	10	8.411	8.717	-102.352	87.976	193.94	1.065	0.03
Bov	11	7.206	7.208	-102.486	94.852	125.76	1.239	0.056
Bov	12	8.322	8.613	-112.021	98.1722	178.93	1.305	0.123
Bov	13	8.178	7.199	-105.297	77.5895	149.84	1.28	0.215
Bov	14	9.059	8.667	-97.1428	81.2954	224.65	1.265	0.013
Bov	15	8.806	7.948	-94.944	86.003	196.94	1.383	0.104
Bov	16	7.9	8.38	-100.455	88.6622	166.12	1.064	0.066
Bov	17	7.944	6.782	-102.636	83.1215	143.29	1.66	0.039
Bov	18	8.469	7.524	-99.1293	86.1456	174.69	1.344	0.151
Bov	19	9.759	8.419	-92.043	84.2578	229.23	1.159	0.193
Bov	20	8.691	8.282	-92.0094	76.5133	193.81	1.44	0.305
Bra	1	5.944	5.052	112.028	-96.785	93.72	0.449	0.027
Bra	2	5.824	4.986	110.197	-95.2677	90.74	0.531	0.033
Bra	3	5.576	4.914	107.747	-93.0578	81.47	0.346	0.004
Bra	4	6.042	4.942	106.795	-92.2847	95.97	0.496	0.007
Bra	5	5.596	4.872	105.452	-91.5031	85.64	0.329	0.024
Bra	6	5.354	4.628	106.471	-90.6581	77.33	0.416	0.011
Bra	7	4.804	4.61	104.95	-89.4401	81.35	0.496	0.011
Bra	8	6.132	4.966	100.392	-84.9262	98.22	0.562	0.054
Bra	9	5.562	4.842	101.582	-83.3367	78.78	0.387	0.033
Bra	10	5.91	4.746	95.7775	-81.4286	89.42	0.469	0.008
Bra	11	5.752	4.822	95.9738	-79.5337	83.07	0.391	0.01
Bra	12	5.206	4.532	97.3031	-81.9394	64.84	0.621	0.0006758
Bra	13	5.536	4.762	94.6089	-78.4526	79.72	0.496	0.045
Bra	14	6.092	4.962	90.9981	-75.8818	101.25	0.489	0.017
Bra	15	5.746	4.54	98.2383	-82.8882	78.27	0.502	0.022
Bra	16	5.654	4.884	94.0374	-78.6727	76.56	0.455	0.004
Bra	17	6.13	5.082	89.4412	-74.8232	101.45	0.475	0.028
Bra	18	5.522	4.982	95.692	-80.6549	83.12	0.565	0.01
Bra	19	5.592	5.272	95.0947	-74.8926	87.8	0.472	0.009
Bra	20	5.782	4.982	93.3577	-78.123	86.21	0.339	0.015
Bur	1	7.194	5.934	107.303	-90.5657	132.6	0.874	0.204
Bur	2	7.206	5.314	89.4167	-91.575	131.64	0.544	0.006
Bur	3	6.872	4.822	87.5099	-81.588	117.88	0.41	0.003
Bur	4	6.658	5.982	80.4737	-67.2321	130.63	0.431	0.037
Bur	5	7.374	6.842	86.5465	-68.4253	163.23	0.589	0.034
Bur	6	6.792	5.182	91.692	-81.5803	107.34	0.588	0.154
Bur	7	7.138	5.814	89.8243	-77.0238	139.96	0.532	0.004
Bur	8	7.786	5.864	86.0957	-77.6731	164.31	1.047	0.305
Bur	9	6.504	5.324	91.2615	-75.3648	108.13	0.718	0.104
Bur	10	6.788	5.746	91.9659	-78.0108	127.26	0.545	0.007
Bur	11	6.276	5.334	92.0861	-84.252	102.87	0.445	0.018
Bur	12	6.746	5.232	92.69	-81.8277	107.85	0.453	0.13
Bur	13	7.292	6.05	88.9818	-79.7334	138.54	0.459	0.082
Bur	14	7.34	5.972	86.97	-73.494	151.93	0.473	0.017
Bur	15	7.178	6.276	96.1488	-80.0843	146.06	0.464	0
Bur	16	7.062	6.572	88.5755	-75.9649	136.09	0.655	0.156
Bur	17	6.832	5.282	90.4828	-80.0012	117.54	0.742	0.163
Bur	18	6.534	5.368	93.6058	-79.1143	114.04	0.495	0.017
Bur	19	7.57	5.834	90.1355	-78.5341	151.97	0.808	0.224
Bur	20	6.736	5.476	93.0452	-82.7088	115.3	0.69	0.133
Cat	1	7.948	7.651	-112.455	84.761	148.34	1.378	0.152
Cat	2	8.254	7.332	-113.432	86.8233	156	1.782	0.086
Cat	3	8.258	7.751	-108.224	84.5299	157.79	1.968	0.183
Cat	4	8.762	8.316	-104.516	86.9484	187.87	2.049	0.515
Cat	5	8.757	8.783	-100.716	87.4049	196.75	1.799	0.095
Cat	6	7.817	7.335	-109.74	79.2138	136.47	1.695	0.028
Cat	7	8.769	8.147	-111.331	93.0022	166.44	1.712	0.578
Cat	8	8.666	8.231	-105.538	88.8496	191.24	1.618	0.073
Cat	9	8.107	9.058	-94.9662	84.9628	186.98	1.414	0.057
Cat	10	8.301	8.107	-105.916	92.6051	181.81	1.32	0.31
Cat	11	7.673	7.643	-92.9276	77.3891	141.33	1.716	0.088
Cat	12	6.972	7.562	-106.789	73.6075	105.8	0.903	0.055
Cat	13	8.774	9.074	-104.767	96.1998	196.79	1.673	0.147
Cat	14	7.823	7.858	-104.424	95.3326	155.01	1.786	0.093
Cat	15	8.51	7.929	-95.3086	79.2662	196.52	1.7	0.124
Cat	16	7.928	6.925	-102.904	75.0875	152.38	1.599	0.395
Cat	17	7.298	6.963	-113.088	84.0035	120.19	2.412	0.041
Cat	18	8.269	8.822	-109.013	93.5754	184.18	1.601	0.047
Cat	19	7.363	7.536	-119.49	94.4451	117.19	1.285	0.059
Cat	20	8.081	8.525	-103.381	82.1319	169.77	1.484	0.055
Cha	1	8.492	6.934	56.7891	-40.2495	251.87	1.052	0.25
Cha	2	7.786	6.896	63.1436	-45.1903	208.12	1.16	0.185
Cha	3	7.348	7.06	54.1954	-30.2981	256.21	0.782	0.008
Cha	4	8.424	7.256	43.5167	-25.1752	278.05	1.155	0.205
Cha	5	7.672	6.304	54.7164	-37.3947	198.11	0.746	0.025
Cha	6	8.172	6.594	47.2874	-32.0484	229.86	1.176	0.35
Cha	7	7.384	6.382	58.3639	-40.9184	175.52	0.78	0.013
Cha	8	8.158	6.766	48.7844	-32.2072	213.87	0.855	0.006
Cha	9	8.062	6.79	48.1339	-30.8096	221.74	1.191	0.467
Cha	10	7.35	6.54	55.507	-37.4558	172.56	0.799	0.025
Cha	11	8.344	7.086	42.9111	-26.6277	246.2	1.139	0.153
Cha	12	7.484	5.776	56.8534	-42.3179	170.78	0.506	0.013
Cha	13	7.762	6.64	52.4787	-37.0027	208.11	1.028	0.172
Cha	14	8.32	6.618	53.6677	-37.5367	218.24	1.399	0.332
Cha	15	8.426	6.92	50.521	-33.9204	234.38	0.883	0.058
Cha	16	7.404	6.314	63.2212	-48.0841	174.35	0.919	0.012
Cha	17	7.638	6.82	57.0529	-39.4659	199.66	0.729	0.049
Cha	18	7.168	6.57	60.8584	-44.6388	172.22	0.829	0.02
Cha	19	7.648	6.766	57.4633	-42.1528	176.32	0.497	0.01
Cha	20	7.786	6.452	55.0515	-39.3855	194.33	0.59	0.02
Clo	1	7.412	6.714	52.7461	-34.9331	169.76	0.549	0.071
Clo	2	7.952	7.322	52.1865	-30.0621	218.66	1.07	0.355
Clo	3	7.102	6.176	56.1021	-40.0134	155	0.725	0.214
Clo	4	7.206	6.518	58.095	-39.591	164.21	0.765	0.172
Clo	5	6.666	5.522	61.3551	-46.6048	133.96	0.555	0.094
Clo	6	7.62	6.742	53.6384	-35.4614	192.45	0.895	0.315
Clo	7	7.304	6.248	55.3227	-36.2322	175.05	0.8	0.285
Clo	8	7.172	6.272	52.7466	-35.6697	168.02	0.675	0.066
Clo	9	6.942	6.002	58.7918	-40.5654	139.76	0.634	0.126
Clo	10	7.294	6.382	53.6372	-34.4002	163.78	0.781	0.179
Clo	11	7.022	6.072	56.1362	-38.4765	151.5	0.671	0.105
Clo	12	7.772	6.982	50.3798	-31.3599	193.69	0.876	0.323
Clo	13	7.872	6.782	47.044	-26.2738	213.89	0.776	0.263
Clo	14	6.304	5.722	60.0637	-43.0533	113.3	0.608	0.159
Clo	15	6.532	5.972	58.4146	-40.6227	127.7	0.536	0.16
Clo	16	7.252	6.272	52.3133	-35.4866	160.57	0.642	0.188
Clo	17	6.794	6.092	58.0841	-39.4969	144.94	0.63	0.135
Clo	18	7.454	6.14	50.4305	-34.1555	161.4	0.76	0.176
Clo	19	6.862	6.512	57.0144	-37.5043	149.22	0.582	0.126
Clo	20	6.282	5.658	62.4002	-46.1703	112.34	0.662	0.17
Cox	1	7.704	6.344	91.9425	-75.6509	190.07	0.699	0.102
Cox	2	7.148	6.374	88.7047	-70.5922	155.15	0.649	0.045
Cox	3	7.236	5.884	88.6644	-73.6011	160.22	0.576	0.134
Cox	4	7.276	6.256	80.8138	-64.7934	156.06	0.649	0.126
Cox	5	8.384	6.836	71.3796	-51.9218	215.17	0.578	0.038
Cox	6	7.394	5.766	78.0198	-65.6737	152.94	0.416	0.128
Cox	7	7.608	6.954	72.1198	-56.103	198.95	0.593	0.027
Cox	8	7.786	6.552	73.8808	-61.6575	183.69	0.653	0.119
Cox	9	7.094	5.762	85.8334	-71.6274	139.11	0.598	0.32
Cox	10	7.534	6.276	75.5438	-60.312	170.55	0.454	0.061
Cox	11	6.662	5.496	84.284	-67.8068	118.09	0.474	0.095
Cox	12	6.334	5.404	80.6839	-64.2838	113.35	0.451	0.017
Cox	13	7.204	5.946	78.0176	-63.2127	140.5	0.397	0.397
Cox	14	6.942	6.096	74.6881	-59.8568	135.55	0.318	0.043
Cox	15	6.782	5.144	79.191	-66.3388	113.89	0.516	0.138
Cox	16	7.538	6.222	78.764	-60.7268	164.91	0.45	0.45
Cox	17	6.206	5.052	84.4416	-69.9946	103.93	0.519	0.098
Cox	18	7.52	6.482	66.3734	-51.6581	175.74	0.446	0.063
Cox	19	8.052	6.444	71.1807	-57.2966	206.87	0.778	0.211
Cox	20	7.104	6.638	76.9707	-61.1032	162.27	0.602	0.128
Flo	1	6.154	5.246	105.935	-92.8757	91.7	0.487	0.045
Flo	2	6.118	5.108	105.804	-89.3743	99.99	0.581	0.174
Flo	3	6.34	5.28	102.804	-85.8324	108.92	0.331	0.078
Flo	4	6.17	5.404	103.574	-86.5759	94.83	0.509	0.198
Flo	5	6.338	5.242	102.913	-86.0656	94.36	0.497	0.019
Flo	6	5.814	4.842	102.242	-87.7638	73.51	0.516	0.058
Flo	7	5.932	4.982	99.5931	-86.1008	85.82	0.46	0.167
Flo	8	6.02	5.138	98.3161	-86.2982	83.8	0.333	0.145
Flo	9	6.344	5.248	97.2141	-81.0159	106.26	0.347	0.097
Flo	10	6.572	5.522	92.3301	-79.6342	110.41	0.482	0.047
Flo	11	6.388	5.146	98.634	-79.9444	92.08	0.431	0.024
Flo	12	6.522	5.436	88.8895	-71.7433	108.23	0.537	0.073
Flo	13	6.53	5.372	92.6395	-77.5365	110.35	0.4	0.11
Flo	14	5.894	5.502	98.3321	-82.9422	89.22	0.399	0.245
Flo	15	6.78	5.914	90.0983	-72.0117	123.17	0.562	0.051
Flo	16	5.844	5.132	96.1858	-79.2925	78.87	0.505	0.076
Flo	17	4.812	4.942	89.4159	-76.5454	84.27	0.434	0.147
Flo	18	6.322	5.414	85.7274	-69.8214	103.24	0.54	0.044
Flo	19	6.502	5.24	88.6792	-75.2936	101.48	0.61	0.082
Flo	20	6.242	5.202	90.0893	-75.3327	92.29	0.437	0.038
Fuj	1	6.524	6.494	-78.534	47.4516	101.1	0.485	0.008
Fuj	2	6.893	7.574	-90.9511	63.798	123.53	0.624	0.011
Fuj	3	8.102	6.938	-82.6111	75.3371	159.59	0.873	0.108
Fuj	4	7.014	7.108	-90.7116	63.9848	115.59	0.646	0.062
Fuj	5	7.485	6.85	-95.4571	76.3106	135.76	0.812	0.124
Fuj	6	7.085	6.468	-102.55	70.3358	112.87	0.579	0.039
Fuj	7	7.448	6.564	-93.6658	73.3965	122.56	0.526	0.055
Fuj	8	7.882	7.586	-96.2212	70.6018	147.2	0.665	0.004
Fuj	9	7.526	7.331	-96.2212	74.258	138.23	0.936	0.04
Fuj	10	7.431	6.569	-94.4681	73.4884	130.07	0.55	0.026
Fuj	11	7.174	6.398	-79.4815	57.8605	117.36	0.541	0.047
Fuj	12	6.931	7.01	-90.7178	64.4393	128.57	0.591	0.023
Fuj	13	6.191	6.426	-94.2172	66.1386	91.84	0.393	0.014
Fuj	14	7.176	6.76	-98.4152	80.7607	127.19	0.619	0.097
Fuj	15	7.604	7.113	-87.2598	61.0286	146.39	0.68	0.073
Fuj	16	6.865	6.506	-77.048	68.3282	105.94	0.556	0.046
Fuj	17	7.634	7.864	-81.6899	60.4068	147.34	0.791	0.049
Fuj	18	7.588	6.539	-84.0222	66.1174	130.41	0.761	0.031
Fuj	19	7.484	7.083	-85.0794	67.5003	126.4	0.505	0.03
Fuj	20	7.206	7.197	-74.3072	70.6766	128.79	0.685	0.093
Gol	1	6.86	6.668	56.0843	-38.5215	140.53	0.632	0.028
Gol	2	6.564	6.422	59.5968	-39.5658	127.54	0.473	0.026
Gol	3	6.83	6.596	57.9632	-37.9886	139.06	0.536	0.053
Gol	4	6.726	6.246	60.325	-40.4743	134.4	0.663	0.039
Gol	5	6.806	6.048	61.3109	-45.3728	134.83	0.553	0.033
Gol	6	7.17	6.924	57.8097	-39.2123	165.1	0.667	0.068
Gol	7	6.508	6.504	66.5973	-44.9655	130.86	0.564	0.004
Gol	8	6.942	6.668	61.6941	-43.5804	148.91	0.612	0.023
Gol	9	7.404	6.836	59.5837	-38.2886	177.71	0.698	0.069
Gol	10	6.178	5.97	71.6964	-55.2824	111.02	0.473	0.002
Gol	11	6.286	5.406	70.4979	-55.6928	112.95	0.452	0.012
Gol	12	6.312	5.952	73.2634	-54.7856	114.63	0.432	0.021
Gol	13	6.672	6.052	68.1872	-51.0128	126.02	0.403	0.006
Gol	14	6.338	6.148	71.0259	-51.4189	125.33	0.481	0.002
Gol	15	5.872	6.016	72.5996	-55.094	95.72	0.365	0.023
Gol	16	6.452	5.762	70.7146	-54.2875	111.14	0.399	0.008
Gol	17	6.956	6.746	68.2226	-47.747	151.78	0.529	0.002
Gol	18	6.252	6.24	72.3542	-53.2557	122.03	0.502	0.021
Gol	19	6.904	6.374	64.748	-47.1657	138.84	0.51	0.036
Gol	20	7.084	6.522	59.4722	-40.7864	163.37	0.578	0.004
Gra	1	6.668	6.158	96.2199	-77.4687	123.69	0.623	0.01
Gra	2	6.092	5.322	97.5425	-77.526	94.62	0.536	0.006
Gra	3	7.566	6.996	76.4452	-57.7916	190.24	0.583	0.01
Gra	4	7.282	6.756	72.2948	-52.0726	179.17	0.782	0.004
Gra	5	6.336	6.13	73.6962	-55.5406	124.14	0.517	0.003
Gra	6	6.904	6.684	65.8541	-48.2409	154.37	0.795	0.044
Gra	7	6.892	6.304	68.6167	-52.2925	153.121	0.637	0.009
Gra	8	6.374	6.55	63.4979	-46.6247	154.28	0.539	0.004
Gra	9	7.176	6.864	56.1425	-39.2327	184.11	0.668	0.006
Gra	10	6.962	6.302	62.9779	-45.641	147.82	0.444	0.003
Gra	11	7.43	6.614	58.3739	-39.7776	176.95	0.497	0.017
Gra	12	6.572	6.902	64.108	-47.9358	133.55	0.488	0.035
Gra	13	7.36	6.972	51.5125	-33.6348	192.86	0.647	0.027
Gra	14	7.402	6.608	52.2098	-37.9959	159.03	0.677	0.029
Gra	15	7.5	6.912	51.9919	-35.2525	189.62	0.656	0.031
Gra	16	6.716	6.552	56.5601	-46.3083	149.32	0.471	0.004
Gra	17	7.002	6.096	65.5871	-49.5157	143.89	0.6	0.005
Gra	18	6.052	6.122	72.4538	-58.7768	113.62	0.48	0.005
Gra	19	7.022	6.462	66.19	-48.3964	151.98	0.555	0.011
Gra	20	6.192	5.87	68.1977	-51.0573	112.39	0.407	0.004
Jon	1	6.884	5.89	105.258	-85.7551	125.45	0.61	0.008
Jon	2	7.02	5.71	97.3921	-81.6053	121.22	0.69	0.021
Jon	3	6.834	6.216	96.1177	-79.4164	127.87	0.715	0.028
Jon	4	6.782	6.362	97.1422	-75.8856	122.05	0.294	0.021
Jon	5	6.354	6.108	95.3086	-79.6694	110.49	0.498	0.003
Jon	6	6.884	6.182	88.5809	-76.7815	128.8	0.598	0.038
Jon	7	6.416	5.628	91.9936	-76.8537	106.71	0.537	0.008
Jon	8	7.306	6.432	88.1462	-69.1441	144.41	0.891	0.045
Jon	9	7.002	6.202	83.6836	-67.6108	141.98	0.511	0.019
Jon	10	7.304	6.138	84.4603	-73.2497	149.44	0.602	0.044
Jon	11	7.072	5.492	85.5951	-71.1029	122.61	0.54	0.004
Jon	12	6.602	6.002	89.4053	-77.0824	114.62	0.485	0.02
Jon	13	7.112	5.982	83.1247	-68.97	140.67	0.524	0.006
Jon	14	7.152	6.47	78.4147	-62.5972	135.2	0.533	0.002
Jon	15	7.052	6.312	84.3912	-62.0979	140.39	0.469	0.017
Jon	16	6.882	5.572	81.57	-65.9544	115.23	0.676	0.009
Jon	17	6.996	6.002	80.8579	-71.8473	129.78	0.477	0.011
Jon	18	7.508	6.716	78.4117	-67.1214	156.71	0.521	0.005
Jon	19	6.712	6.226	89.9983	-72.6794	126.1	0.538	0.005
Jon	20	6.972	6.482	87.2396	-62.456	141.76	0.429	0.021
Kai	1	6.48	5.158	-113.583	92.6045	80.55	0.714	0.007
Kai	2	6.263	5.284	-117.51	98.1468	71.73	0.336	0.016
Kai	3	6.755	5.676	-117.53	92.7096	86.91	0.511	0.048
Kai	4	6.662	5.173	-115.072	94.295	82.42	0.624	0.022
Kai	5	6.301	4.67	-116.385	88.7425	69.03	0.706	0.07
Kai	6	6.135	3.989	-111.976	92.2745	62.25	0.524	0.022
Kai	7	6.083	3.811	-118.275	88.257	60.1	0.739	0.021
Kai	8	6.712	4.664	-113.728	93.4705	83.34	0.646	0.05
Kai	9	6.458	4.454	-113.955	90.3239	71.58	0.532	0.01
Kai	10	6.463	4.287	-118.06	93.9867	68.45	0.549	0.049
Kai	11	6.301	4.763	-115.479	92.8221	73.61	0.424	0.009
Kai	12	6.184	5.483	-114.057	94.1902	74.65	0.291	0.029
Kai	13	6.087	4.735	-113.39	94.4615	71.7	0.467	0.026
Kai	14	5.867	5.103	-112.023	88.1562	74.9	0.546	0.026
Kai	15	5.235	3.674	-116.869	94.0009	47.31	0.391	0.021
Kai	16	6.392	3.987	-111.718	90.3914	63.78	0.581	0.021
Kai	17	6.06	4.363	-114.477	93.8492	66.55	0.51	0.045
Kai	18	5.414	3.589	-118.452	83.2985	44.57	0.567	0.031
Kai	19	5.5	4.812	-112.526	88.4649	59.26	0.52	0.028
Kai	20	6.165	4.261	-112.01	91.7559	63.84	0.506	0.008
Lib	1	6.188	5.384	99.3154	-81.4816	104.16	0.441	0.005
Lib	2	6.042	5.864	91.1675	-75.7695	95.7	0.396	0.004
Lib	3	6.522	5.716	95.2423	-72.4328	118.02	0.38	0.021
Lib	4	6.322	6.472	93.4042	-74.5802	121.33	0.372	0.018
Lib	5	5.772	5.412	90.5341	-75.4752	96.24	0.355	0.016
Lib	6	6.162	5.964	94.1929	-76.4222	106.69	0.429	0.001
Lib	7	5.998	5.922	97.1181	-78.7062	101.85	0.342	0.022
Lib	8	6.494	5.742	93.8447	-81.052	112.93	0.474	0.039
Lib	9	6.446	5.912	97.9761	-80.2033	129.51	0.425	0.032
Lib	10	6.332	6.21	101.056	-83.2178	112.09	0.506	0.009
Lib	11	6.102	5.512	103.816	-87.545	98.1	0.447	0.004
Lib	12	6.432	5.752	98.3541	-84.3946	119.56	0.502	0.016
Lib	13	5.648	5.312	99.6115	-86.0918	86.15	0.329	0.01
Lib	14	6.592	6.116	92.1683	-72.7369	118.8	0.45	0.008
Lib	15	6.322	5.562	91.1358	-74.5614	107.4	0.363	0.014
Lib	16	6.642	6.53	98.0226	-77.0013	130.62	0.63	0.091
Lib	17	6.158	5.522	102.322	-85.3484	102.92	0.552	0.01
Lib	18	5.512	5.516	105.562	-85.1284	83.71	0.284	0.005
Lib	19	6.24	6.23	91.486	-76.0695	117.52	0.514	0.004
Lib	20	5.746	6.194	100.966	-84.5784	98.23	0.485	0.018
Lim	1	4.608	4.996	-119.814	93.4823	42.22	0.694	0.004
Lim	2	5.204	4.773	-120.112	92.0671	51.41	0.564	0.003
Lim	3	4.721	4.308	-126.056	94.2316	44.11	0.633	0.012
Lim	4	5.292	5.511	-122.802	97.4114	61.15	0.725	0.005
Lim	5	5.077	5.002	-128.619	98.9649	51.76	0.508	0.003
Lim	6	5.072	5.492	-118.75	91.1955	53.61	0.476	0.007
Lim	7	4.711	4.813	-115.854	100.552	44.76	0.687	0.005
Lim	8	5.251	4.862	-124.042	95.7072	58.04	0.703	0.044
Lim	9	5.096	5.138	-123.353	99.5414	53.1	0.632	0.005
Lim	10	4.607	4.54	-125.657	98.4872	39.64	0.686	0.003
Lim	11	5.287	5.606	-126.813	101.911	56.08	0.666	0.026
Lim	12	4.7	4.803	-120.333	93.7828	46.58	0.597	0.001
Lim	13	5.394	4.979	-124.934	100.049	55.04	0.605	0.004
Lim	14	5.328	5.329	-120.533	93.452	58.79	0.457	0.005
Lim	15	5.017	4.873	-122.049	94.9076	53.58	0.704	0.015
Lim	16	5.114	5.876	-121.255	94.8722	61.25	0.726	0.005
Lim	17	5.499	5.102	-119.658	102.573	54.34	0.583	0.012
Lim	18	4.87	5.181	-122.321	94.8949	48.12	0.513	0.021
Lim	19	5.271	5.247	-118.2	90.3635	49.13	0.597	0.011
Lim	20	4.922	4.807	-124.168	93.4027	47.33	0.474	0.037
McI	1	7.892	6.524	90.8291	-72.4707	189	0.483	0.019
McI	2	7.956	6.516	87.4074	-76.8095	187.65	0.592	0.027
McI	3	7.566	5.852	87.8091	-77.3818	150.98	0.31	0.027
McI	4	7.224	6.314	94.545	-77.6486	141.57	0.301	0.005
McI	5	7.404	6.096	90.1049	-76.3788	149.48	0.189	0.006
McI	6	6.672	5.092	99.2106	-81.9553	99.59	0.352	0.034
McI	7	7.432	6.474	89.2876	-79.202	144.25	0.277	0.014
McI	8	6.872	5.432	91.0163	-76.0874	120.08	0.357	0.005
McI	9	6.22	5.562	95.8302	-78.1641	84.29	0.216	0.0005913
McI	10	7.642	6.276	83.4625	-69.5448	154.09	0.355	0.006
McI	11	6.982	5.822	88.5361	-78.2518	117.12	0.263	0.026
McI	12	6.812	5.482	90.8465	-74.598	114.27	0.389	0.005
McI	13	6.766	5.772	89.3335	-74.3488	121.71	0.32	0.004
McI	14	6.932	6.04	88.9505	-71.0858	128.58	0.421	0.052
McI	15	7.454	6.382	84.1409	-70.2593	160.06	0.393	0.005
McI	16	6.606	5.904	84.5359	-68.6926	117.3	0.369	0.003
McI	17	7.162	6.504	81.0126	-62.5877	155.21	0.364	0.003
McI	18	7.406	6.192	81.746	-74.8208	152.4	0.21	0.001
McI	19	7.052	5.442	95.4568	-78.0649	120.74	0.449	0.017
McI	20	6.952	5.862	93.3565	-79.3309	127.33	0.316	0.006
Pre	1	6.021	6.976	-104.071	93.4191	83.6	0.921	0.086
Pre	2	5.021	6.739	-101.796	93.4414	57.75	0.553	0.029
Pre	3	5.827	5.938	-105.064	93.7241	69.02	0.732	0.033
Pre	4	5.364	6.359	-104.394	90.5	62.96	0.754	0.14
Pre	5	5.45	6.268	-108.65	91.2326	64.11	0.648	0.039
Pre	6	5.937	6.499	-99.0896	87.4109	78.04	0.667	0.012
Pre	7	5.062	5.816	-107.01	98.5698	60.08	0.651	0.056
Pre	8	5.607	6.699	-111.298	93.2554	79.28	0.691	0.013
Pre	9	5.735	5.626	-109.788	93.0517	73.27	0.499	0.012
Pre	10	5.858	6.917	-107.275	96.0286	80.62	0.67	0.048
Pre	11	5.008	5.945	-109.585	88.8828	49.87	0.364	0.005
Pre	12	5.512	5.749	-112.86	100.379	67.7	0.549	0.01
Pre	13	5.284	7.354	-107.044	98.5678	72.16	0.632	0.025
Pre	14	4.96	7.769	-103.153	88.0656	60.24	0.571	0.032
Pre	15	6.128	5.922	-115.439	96.5363	78.96	0.583	0.035
Pre	16	5.486	5.805	-108.188	90.9033	57.1	0.555	0.13
Pre	17	4.901	5.502	-106.357	89.2898	51.3	0.48	0.014
Pre	18	4.911	6.263	-112.284	100.342	51.31	0.547	0.008
Pre	19	5.447	7.032	-107.18	99.9428	63.98	0.605	0.015
Pre	20	5.075	6.67	-118.013	93.9216	49.84	0.472	0.018
Red	1	6.922	6.099	-104.644	86.6503	99.91	0.58	0.049
Red	2	6.838	5.567	-101.318	85.8509	95.5	0.53	0.068
Red	3	6.807	5.833	-112.546	96.1043	91.71	0.503	0.089
Red	4	7.233	5.743	-107.733	87.2144	95.88	0.456	0.072
Red	5	6.413	5.207	-102.596	86.9253	76.77	0.553	0.041
Red	6	6.491	5.875	-98.927	90.6913	80.96	0.419	0.007
Red	7	6.889	5.45	-106.345	90.9381	98.81	0.575	0.116
Red	8	6.145	5.417	-107.67	88.1097	72.87	0.533	0.096
Red	9	6.227	5.455	-100.134	89.7464	78.15	0.713	0.061
Red	10	6.348	5.296	-107.894	93.8868	81.8	0.523	0.094
Red	11	7.034	6.268	-105.548	89.0993	107.21	0.619	0.061
Red	12	6.888	5.404	-116.223	88.4218	90.76	0.597	0.05
Red	13	7.273	5.831	-104.899	92.4522	105.72	0.574	0.101
Red	14	5.89	4.836	-102.74	74.3278	57.16	0.359	0.065
Red	15	5.143	4.379	-106.469	96.5164	46.48	0.269	0.054
Red	16	5.533	4.567	-94.702	91.3561	55.66	0.411	0.06
Red	17	5.048	4.636	-103.273	73.61	42.18	0.473	0.049
Red	18	6.529	5.626	-113.742	91.2106	82.8	0.413	0.056
Red	19	5.657	4.146	-95.0504	87.1539	55.61	0.323	0.021
Red	20	5.891	4.945	-102.772	84.3989	62.63	0.447	0.051
Rhe	1	6.337	5.811	-70.0119	37.6578	88	1.127	0.197
Rhe	2	6.47	5.86	-80.3912	50.6673	93	0.95	0.221
Rhe	3	6.698	5.491	-94.3295	46.3919	93.93	0.977	0.179
Rhe	4	7.163	6.692	-86.1627	48.4977	111.85	0.837	0.024
Rhe	5	6.632	5.749	-98.6343	54.0292	91.23	0.756	0.027
Rhe	6	7.129	6.381	-95.2439	63.3445	109.86	0.98	0.188
Rhe	7	8.258	7.343	-92.4262	63.1245	163.73	0.881	0.097
Rhe	8	7.473	6.932	-80.3973	45.3855	142.69	1.042	0.299
Rhe	9	7.765	7.234	-80.4839	57.2031	146.89	1.037	0.159
Rhe	10	7.627	6.993	-92.3154	53.1285	141.04	0.797	0.133
Rhe	11	6.936	6.983	-91.3262	51.3238	111.29	0.942	0.259
Rhe	12	6.626	6.006	-72.9095	49.3403	89.44	0.719	0.14
Rhe	13	6.706	6.59	-86.2472	47.19	103.51	0.781	0.278
Rhe	14	7.223	6.883	-85.6337	63.3647	123.6	1.129	0.165
Rhe	15	6.75	6.662	-78.2386	44.8441	111.29	0.606	0.019
Rhe	16	7.4	6.49	-79.3394	47.0511	119.38	1.038	0.183
Rhe	17	6.45	6.543	-79.4133	41.4266	90.25	0.785	0.131
Rhe	18	6.811	7.102	-92.015	42.4391	114.56	0.995	0.157
Rhe	19	6.819	6.635	-86.5509	50.6528	101.97	0.896	0.043
Rhe	20	7.353	7.767	-96.6815	57.2011	124.43	0.737	0.093
Sir	1	6.208	6.51	70.8396	-50.3724	118.03	0.662	0.009
Sir	2	5.64	6.262	73.9193	-51.4604	104.06	0.576	0.03
Sir	3	5.798	6.466	74.0476	-52.8087	93.16	0.661	0.006
Sir	4	6.452	7.236	66.052	-40.8083	143.54	0.879	0.35
Sir	5	6.082	6.502	67.4842	-48.4166	119.47	0.71	0.087
Sir	6	7.412	7.572	58.6977	-35.3092	196.97	1.056	0.156
Sir	7	5.904	6.252	74.6505	-53.3463	99.91	0.514	0.068
Sir	8	5.628	6.706	75.2586	-53.1654	99.05	0.593	0.018
Sir	9	6.128	6.652	73.571	-52.3308	111.73	0.56	0.015
Sir	10	6.152	6.572	70.0207	-47.9004	121.18	0.785	0.364
Sir	11	6.142	7.594	71.6536	-47.2201	131.97	0.834	0.081
Sir	12	6.506	7.138	67.9915	-44.9706	145.2	0.667	0.104
Sir	13	6.108	6.038	72.7905	-54.4354	108.94	0.442	0.012
Sir	14	6.282	7.668	73.405	-45.5392	144.72	0.735	0.11
Sir	15	6.48	6.048	71.8048	-53.4421	126.63	0.56	0.01
Sir	16	6.304	6.922	71.7668	-48.1047	138.85	0.554	0.015
Sir	17	6.052	6.374	76.0694	-58.3709	123.37	0.653	0.046
Sir	18	6.856	6.542	75.6251	-54.9204	134.51	0.758	0.012
Sir	19	6.23	5.726	73.6859	-58.876	115.22	0.44	0.125
Sir	20	6.502	6.706	74.4779	-52.9148	139.33	0.9	0.041
Sta	1	6.216	5.606	96.8932	-81.0723	107.23	0.53	0.013
Sta	2	6.916	6.064	88.5661	-73.4895	131.76	0.509	0.052
Sta	3	6.722	6.476	87.8968	-74.9181	139.69	0.733	0.062
Sta	4	6.932	6.952	90.5769	-72.0852	159.35	0.731	0.165
Sta	5	6.336	5.814	97.7582	-79.1816	113.82	0.596	0.041
Sta	6	6.118	4.782	103.483	-88.496	87.12	0.326	0.009
Sta	7	5.862	5.002	105.023	-87.7779	77.98	0.433	0.009
Sta	8	6.072	5.492	103.239	-87.0134	96.88	0.613	0.033
Sta	9	6.726	5.93	94.5083	-75.8027	134.39	0.586	0.014
Sta	10	6.304	5.374	98.1311	-81.3736	108.35	0.537	0.014
Sta	11	5.638	4.638	103.201	-90.4647	76.32	0.508	0.023
Sta	12	5.982	5.508	101.518	-84.7153	95.45	0.503	0.014
Sta	13	6.784	6.416	95.6424	-77.1465	144.99	0.701	0.022
Sta	14	6.54	5.532	99.7521	-82.6414	120.93	0.636	0.015
Sta	15	6.276	5.276	98.3285	-79.7489	108.8	0.546	0.015
Sta	16	6.252	5.922	99.823	-80.0957	125.3	0.86	0.025
Sta	17	7.044	5.942	99.4882	-80.5707	141.02	0.727	0.047
Sta	18	6.486	5.834	94.9462	-77.3838	119.81	0.545	0.024
Sta	19	6.17	5.472	98.9365	-87.799	98.78	0.59	0.041
Sta	20	6.002	5.474	106.948	-88.9715	90.56	0.743	0.019
Vis	1	6.376	5.314	98.537	-91.5042	102.45	0.333	0.01
Vis	2	5.55	4.872	87.9998	-89.4809	73.88	0.42	0.027
Vis	3	5.672	5.17	87.1188	-89.4859	84.24	0.45	0.104
Vis	4	5.932	4.71	96.4248	-88.6959	78.91	0.437	0.018
Vis	5	5.526	4.542	89.038	-81.811	71.94	0.75	0.069
Vis	6	5.362	4.128	92.79	-86.6885	53.1	0.526	0.04
Vis	7	5.982	5.006	92.0764	-78.6467	93.25	0.476	0.016
Vis	8	5.912	4.982	89.3691	-81.3214	83.42	0.885	0.044
Vis	9	6.262	5.032	87.2758	-81.0272	84.2	0.33	0.019
Vis	10	6.762	5.914	88.2336	-71.6362	137.11	0.621	0.065
Vis	11	5.922	4.864	85.6598	-82.1605	80.98	0.336	0.011
Vis	12	5.352	4.364	78.1123	-84.2232	58.23	0.581	0.0007814
Vis	13	6.772	5.844	85.4319	-70.4788	125.52	0.504	0.048
Vis	14	6.062	5.004	86.3609	-74.9458	93.08	0.506	0.011
Vis	15	6.166	4.97	89.4688	-79.0448	84.2	0.492	0.044
Vis	16	5.766	5.014	76.6896	-74.8533	81.76	0.729	0.127
Vis	17	6.252	5.694	87.2374	-70.3713	101.77	0.457	0.022
Vis	18	5.722	4.972	84.8232	-77.3586	74.66	0.507	0.019
Vis	19	5.628	4.942	85.4304	-73.4609	76.31	0.504	0.035
Vis	20	5.392	4.726	91.2383	-75.3556	73.28	0.531	0.016
Whe	1	8.804	7.278	-101.524	69.1641	150.28	1.383	0.026
Whe	2	7.311	6.329	-114.543	78.2702	123.4	0.949	0.004
Whe	3	7.677	6.695	-118.542	88.1452	121.88	0.891	0.028
Whe	4	7.618	6.278	-117.725	83.6318	121.15	0.843	0.014
Whe	5	7.159	5.844	-113.32	75.5976	92.2	0.723	0.015
Whe	6	7.417	6.528	-101.714	72.3953	106.26	0.721	0.038
Whe	7	7.921	6.768	-116.316	79.4852	126.32	0.983	0.019
Whe	8	7.094	6.819	-127.722	87.6407	102.71	0.76	0.036
Whe	9	7.268	6.295	-114.325	90.1067	109.8	0.874	0.07
Whe	10	7.627	6.514	-107.246	68.1328	128.46	0.859	0.027
Whe	11	7.953	6.353	-116.872	73.7681	119.07	0.714	0.039
Whe	12	7.172	6.141	-114.416	85.7102	103.31	0.684	0.037
Whe	13	6.916	6.665	-115.556	91.8688	112.95	0.79	0.018
Whe	14	7.778	6.409	-115.463	85.2616	130.66	0.942	0.097
Whe	15	8.19	7.019	-109.4	83.7974	155.91	0.938	0.012
Whe	16	7.858	6.432	-116.33	79.7923	116.17	1.132	0.028
Whe	17	8.819	7.036	-106.265	77.1491	158.02	1.171	0.03
Whe	18	7.656	5.939	-89.6631	69.5832	116.48	1.198	0.015
Whe	19	7.486	6.463	-81.5743	68.3155	112.08	0.912	0.037
Whe	20	7.753	5.711	-94.5249	73.9393	116.42	1.198	0.03
